# Supplementary material for: The space of enzyme regulation in HeLa cells can be inferred from its intracellular metabolome
Source: Sci Rep. 2016 Jun 23;6:28415. doi: 10.1038/srep28415 (PMC4917846; doi:10.1038/srep28415)
Supplement: Supplementary Dataset 1 [file srep28415-s2.xls]

## Sheet: Description
“The space of enzyme regulation in HeLa cells can be inferred from its intracellular metabolome”
Christian Diener, Felipe Muñoz-Gonzalez, Sergio Encarnación, Osbaldo Resendis-Antonio
Supplementary Tables S1-S5
Supplementary Table S1 – Metabolome measurements for HeLa and HaCaT cells along with their KEGG compound and HMDB IDs.
Supplementary Table S2 – Reactions considered in the model for the central carbon metabolism.
Supplementary Table S3 – EDAs for the reactions in the model along with FVA estimates. Also includes means, FDR-corrected t-test p-values, 95% credible intervals and standard deviations for log-fold changes.
Supplementary Table S4 – Sample IDs from the GEO data base and their associated cell type.
Supplementary Table S5 – Mapping of the enzymes catalyzing the reactions in the model to ENTREZ gene IDs and their associated log fold changes and p-values from the EDAs and differential gene expression.

## Sheet: Table S1
id	name	kegg_id	hmdb_id	R1Ha	R2Ha	R3Ha	R1He	R2He	R3He
A_0006	2-Hydroxybutyric acid	C05984	HMDB00008	NA	NA	NA	NA	14.0076	14.6152
A_0039	2-Phosphoglyceric acid	C00631	HMDB03391	NA	NA	NA	61.8272	27.1239	NA
A_0061	6-Phosphogluconic acid	C00345	HMDB01316	NA	NA	NA	126.965	95.5059	246.165
C_0077	Citrulline	C00327	HMDB00904	154.023	115.398	127.307	139.606	839.43	923.908
C_0029	Betaine	C00719	HMDB00043	39.7862	37.4658	40.5864	89.0259	138.978	121.26
A_0042	Isocitric acid	C00311	HMDB00193	79.7943	78.4426	73.7573	150.314	148.537	200.104
A_0033	cis-Aconitic acid	C00417	HMDB00072	69.987	92.0982	75.8405	155.015	170.957	184.121
A_0045	Gluconic acid	C00257	HMDB00625	60.1125	51.5179	41.4094	85.2984	87.2675	101.969
A_0038	3-Phosphoglyceric acid	C00197	HMDB00807	146.282	91.3239	83.338	344.285	114.128	109.384
A_0066	CMP	C00055	HMDB00095	247.043	364.637	413.318	485.238	761.972	552.091
A_0051	Ribose 5-phosphate	C00117	HMDB01548	50.8476	78.9968	97.5718	128.766	154.221	112.517
C_0113	S-Adenosylmethionine	C00019	HMDB01185	262.186	209.252	239.478	414.168	373.369	405.887
A_0067	UMP	C00105	HMDB00288	523.482	788.769	886.73	863.78	1614.48	1193.27
A_0023	2-Oxoglutaric acid	C00026	HMDB00208	627.109	189.344	314.774	652.001	619.137	572.182
A_0043	Citric acid	C00158	HMDB00094	3149.55	3083.33	2752.32	4177.08	4088.64	5947.76
C_0104	Adenosine	C00212	HMDB00050	2.9091	2.9046	2.7186	3.655	4.0044	4.6052
C_0045	Asp	C00049,C00402,C16433	HMDB00191,HMDB06483	25439.8	14663.3	14323.3	30673.5	22931.9	22137.2
A_0054	Glucose 6-phosphate	C00668,C01172,C00092	HMDB01401	171.795	276.843	254.951	293.187	338.57	334.955
C_0047	Adenine	C00147	HMDB00034	425.216	267.905	348.086	437.711	505.309	464.474
C_0051	Tyramine	C00483	HMDB00306	9.1176	14.336	8.5896	13.4216	19.2623	9.4421
A_0079	UDP	C00015	HMDB00295	1049.67	979.199	882.068	1279.62	1060.34	1452.54
A_0050	Ribulose 5-phosphate	C00199,C01101	HMDB00618	130.048	201.913	233.313	200.536	311.091	215.507
C_0110	Glutathione (GSSG)_divalent	C00127	HMDB03337	1429.86	1887.11	1475.86	2314.3	1499.52	2331.31
A_0072	AMP	C00020	HMDB00045	442.429	783.77	934.636	644.539	1186.19	862.495
A_0099	NADP+	C00006	HMDB00217	31.5429	21.6635	21.9337	28.9249	33.2831	30.0873
C_0005	Gly	C00037	HMDB00123	11275.9	10115.6	12180.6	15557.5	12532.5	12408.8
C_0010	β-Ala	C00099	HMDB00056	290.529	287.819	248.266	429.648	289.417	267.702
A_0012	Succinic acid	C00042	HMDB00254	702.812	617.713	626.675	738.351	923.428	659.112
C_0089	Spermine	C00750	HMDB01256	8500.46	4918.85	5055.15	8679.03	7026.57	6013.08
C_0063	Guanine	C00242	HMDB00132	38.4597	28.6033	53.6354	41.699	52.3356	47.2979
C_0027	Pro	C00148,C00763,C16435	HMDB00162,HMDB03411	5523.76	2999.57	2752.08	4003.16	4593.2	4279.01
A_0058	Glucose 1-phosphate	C00103	HMDB01586	74.5029	64.118	39.4931	60.8753	82.0474	54.4787
C_0059	Lys	C00047,C00739,C16440	HMDB00182,HMDB03405	488.14	594.539	479.416	667.732	502.258	455.879
A_0062	Sedoheptulose 7-phosphate	C05382	HMDB01068	90.4066	65.8394	64.8913	51.6315	77.0838	86.4273
A_0078	CDP	C00112	HMDB01546	208.27	260.955	237.763	176.548	270.979	236.646
A_0097	NAD+	C00003	HMDB00902	3688.58	2755.04	2521.13	2350.64	2745.93	3039.94
A_0007	3-Hydroxybutyric acid	C01089,C03197	HMDB00011,HMDB00357,HMDB00442	66.6603	59.1756	75.196	60.2689	54.6563	62.5014
C_0040	Ile	C00407,C06418,C16434	HMDB00172	4447.81	3268.1	3540.43	3644.52	3027.04	3091.95
A_0074	GMP	C00144	HMDB01397	67.4721	106.031	101.042	57.5401	104.726	75.3171
A_0032	Glycerol 3-phosphate	C00093	HMDB00126	962.942	1642.4	2104.01	1310.24	1390.53	1272.14
C_0060	Glu	C00025,C00217,C00302	HMDB00148,HMDB03339	58313.9	41840.5	40168.9	45849.7	35648.6	35916.3
C_0076	Arg	C00062,C00792	HMDB00517,HMDB03416	4632.59	3604.33	3683.02	4368.12	2675.45	2765.98
C_0041	Leu	C00123,C01570,C16439	HMDB00687	4529.87	3536.43	3837.13	3502.84	3184.44	3084.67
A_0030	Dihydroxyacetone phosphate	C00111	HMDB01473	173.999	206.377	158.181	155.764	175.498	110.279
A_0070	Fructose 1,6-diphosphate	C00354	HMDB01058	62.4395	92.2847	82.5342	76.8789	70.7737	44.7201
C_0058	Gln	C00064,C00303,C00819	HMDB00641,HMDB03423	44741.2	35052.8	35542.7	34543.6	29479	28776.7
C_0042	Asn	C00152,C01905,C16438	HMDB00168	11531.8	7547.35	8341.24	7886.93	6881.21	7100.46
C_0038	Hydroxyproline	C01015,C01157	HMDB06055,HMDB00725	4467.9	2948.8	2949	2936.71	2552.54	2631.04
A_0009	Fumaric acid	C00122	HMDB00134	2311.99	1003.83	1245.1	1550.15	1044.15	931.858
A_0019	Malic acid	C00149,C00497,C00711	HMDB00156,HMDB00744	10348.9	4813.31	5623.09	6818.95	4616.47	4383.83
C_0028	Val	C00183,C06417,C16436	HMDB00883	2045.75	1701.13	1821.91	1501.38	1342.29	1348.25
C_0030	Thr	C00188,C00820	HMDB00167	3419.48	2638.35	2756.85	2304.42	2096.57	2166.78
C_0044	Ornithine	C00077,C00515,C01602	HMDB00214,HMDB03374	617.859	567.569	401.72	393.059	389.959	345.409
A_0082	ADP	C00008	HMDB01341	1263.99	1227.51	1176	784.907	758.081	959.186
C_0064	His	C00135,C00768,C06419	HMDB00177	1980.04	1398	1467.64	1231.4	999.319	987.752
C_0081	Tyr	C00082,C01536,C06420	HMDB00158	2759.08	1866.73	2159.79	1600.9	1393.74	1496.34
C_0019	Ser	C00065,C00716,C00740	HMDB00187,HMDB03406	7030.71	5628.03	5799.16	4935.38	3833.17	3323.63
C_0071	Phe	C00079,C02057,C02265	HMDB00159	1636.68	1271.18	1384.63	955.907	867.339	939.074
C_0057	Spermidine	C00315	HMDB01257	7607.3	4275.25	4281.3	3842.13	3297.91	3133.65
C_0091	Trp	C00078,C00525,C00806	HMDB00929	392.248	302.176	301.913	237.828	190.838	202.594
A_0083	GDP	C00035	HMDB01201	94.7812	144.143	107.764	64.4364	67.1105	87.3205
C_0018	Choline	C00114	HMDB00097	974.101	1568.09	1859.17	1251.29	809.024	638.827
A_0004	Lactic acid	C00186,C00256,C01432	HMDB00190,HMDB01311	22061	17131.6	17010.8	12452.7	11537.8	9939.94
C_0061	Met	C00073,C00855,C01733	HMDB00696	1068.16	768.06	742.687	553.363	441.918	443.793
A_0086	CTP	C00063	HMDB00082	400.054	303.364	251.115	157.731	142.177	221.762
C_0111	Glutathione (GSH)	C00051	HMDB00125	35006.1	13305	13214.6	14794.8	9504.89	8295.35
C_0009	Ala	C00041,C00133,C01401	HMDB00161,HMDB01310	10084.4	5936.18	6205.27	3515.76	3878.52	3718.5
C_0033	Cys	C00097,C00736,C00793	HMDB00574,HMDB03417	767.859	198.094	253.735	211.302	152.321	166.254
A_0090	ATP	C00002	HMDB00538	770.427	804.03	692.236	267.526	251.328	414.501
C_0007	Putrescine	C00134	HMDB01414	6584.07	5248.19	5192.71	1681.15	2380.99	2188.59
A_0055	Fructose 6-phosphate	C05345,C00085	HMDB00124	166.353	150.834	173.024	32.3442	72.1735	55.3509
C_0048	Hypoxanthine	C00262	HMDB00157	50.4836	35.9283	36.9735	7.6033	10.5968	19.1397
C_0017	GABA	C00334	HMDB00112	116.987	84.4167	78.9327	15.7497	21.6276	24.2305
C_0026	Creatinine	C00791	HMDB00562	734.779	1112.79	1165.71	95.8127	108.121	105.108
C_0039	Creatine	C00300	HMDB00064	4892.93	3613.09	3494.54	296.55	176.987	203.749
C_0008	Sarcosine	C00213	HMDB00271	15.3222	NA	11.4727	NA	NA	NA

## Sheet: Table S2
Reaction	abbreviation	pathway	KEGG_reaction	KEGG_enzyme	Keq
13dpg <=> 23dpg	BPGM	Glycolysis	R01662	5.4.2.4, 5.4.2.11	7300000
23dpg -> 3pg + pi	BPGM	Glycolysis	R01516	3.1.3.13
2pg <=> pep	ENO	Glycolysis	R00658	4.2.1.11	5.19
fdp <=> dhap + g3p	ALDO	Glycolysis	R01068	4.1.2.13	0.00024
fdp -> f6p + pi	FBP	Glycolysis	R00762	3.1.3.11
g3p + nad + pi <=> 13dpg + nadh	GAPDH	Glycolysis	R01061	1.2.1.12, 1.2.1.59	0.17
atp + f6p -> adp + fdp	PFK	Glycolysis	R00756	2.7.1.11
g6p <=> f6p	GPI	Glycolysis	R00771	5.3.1.9	0.362
13dpg -> pi + 3pg	ACYP	Glycolysis	R01515	3.6.1.7
3pg + atp <=> 13dpg + adp	PGK	Glycolysis	R01512	2.7.2.3	0.00054
2pg <=> 3pg	PGAM	Glycolysis	R01518	5.4.2.11, 5.4.2.12
g1p <=> g6p	PGM	Glycolysis	R08639	5.4.2.2, 5.4.2.5	19.9
adp + pep -> atp + pyr	PKM	Glycolysis	R00200	2.7.1.40
dhap <=> g3p	TPI	Glycolysis	R01025	5.3.1.1	9.3
nad + lac-L <=> nadh + pyr	LDH	Glycolysis	R00703	1.1.1.27	3.8e-05
g6p + nadp -> 6pgl + nadph	G6PD	Pentose phosphate	R00835	1.1.1.49, 1.1.1.363
nadp + 6pgc <=> nadph + ru5p-D	PGD	Pentose phosphate	R01528	1.1.1.44, 1.1.1.351	0.0117
6pgl -> 6pgc	PGL	Pentose phosphate	R02035	3.1.1.31
r1p <=> r5p	PGM	Pentose phosphate	R01057	5.4.2.2, 5.4.2.7	111
atp + r5p <=> amp + prpp	PRPS	Pentose phosphate	R01049	2.7.6.1	2.81
ru5p-D <=> xu5p-D	RPE	Pentose phosphate	R01529	5.1.3.1	3.91
r5p <=> ru5p-D	RPI	Pentose phosphate	R01056	5.3.1.6	0.444
g3p + s7p <=> f6p + e4p	TALDO	Pentose phosphate	R08575	2.2.1.2	1.34
r5p + xu5p-D <=> g3p + s7p	TKT	Pentose phosphate	R01641	2.2.1.1	4.64
xu5p-D + e4p <=> f6p + g3p	TKT	Pentose phosphate	R01067	2.2.1.1	58.8
cit <=> icit	ACO	TCA cycle	R01324	4.2.1.3	0.0458
oaa + pyr + nad -> cit + nadh	PDH+CS	TCA cycle	R00351, R00209	2.3.3.1, 2.3.3.3, 2.3.3.16, 1.2.4.1, 1.8.1.4, 2.3.1.12
fum <=> mal-L	FH	TCA cycle	R01082	4.2.1.2	0.249
nad + icit <=> nadh + akg	ICDH3	TCA cycle	R00709	1.1.1.41, 1.1.1.286	0.106
icit + nadp <=> akg + nadph	ICDH1	TCA cycle	R00267	1.1.1.42	0.0823
nad + mal-L <=> nadh + oaa	MDH	TCA cycle	R00342	1.1.1.37, 1.1.1.299	1.2e-05
succ <=> fum	SDH	TCA cycle	R02164	1.3.5.1, 1.3.5.4	6100
succ + atp + nadh <=> akg + nad + adp + pi	SUCL+OGDH	TCA cycle	R00405, R00209	6.2.1.4, 1.2.4.2, 1.8.1.4, 2.3.1.61
succ + gtp + nadh <=> akg + nad + gdp + pi	SUCL+OGDH	TCA cycle	R00432, R00209	6.2.1.5, 1.2.4.2, 1.8.1.4, 2.3.1.61
mal-L + nad <=> pyr + nadh	ME1	TCA cycle	R00214	1.1.1.38	0.0052
mal-L + nadp <=> pyr + nadph	ME2	TCA cycle	R00216	1.1.1.40	0.0041
oaa + gtp <=> pep + gdp	PCK	TCA cycle	R00431	4.1.1.32	0.0048
pyr + atp -> oaa + adp + pi	PC	TCA cycle	R00344	6.4.1.1
gln <=> glu	GLS	TCA cycle	R00256	3.5.1.2	110
glu + nad <=> akg + nadh	GLUD	TCA cycle	R00243	1.4.1.3	6.4e-07
glu + nadp <=> akg + nadph	GLUD	TCA cycle	R00248	1.4.1.3	5e-07
pi + adp -> atp	HA	Oxidative Phosphorylation	R00086	3.6.3.14
nadh -> nad	ND	Oxidative Phosphorylation	R02163	1.6.5.3
2*gsh -> gssg	GPX	Oxidative stress	R00274	1.11.1.9
gssg + nadph -> 2*gsh + nadp	GSR	Oxidative stress	R00115	1.8.1.7
-> g1p	EX_g1p	Exchange
<=> gln	EX_gln	Exchange
<=> nadp	EX_nadp	Exchange
<=> nadph	EX_nadph	Exchange
-> adp	EX_adp	Exchange
<=> amp	EX_amp	Exchange
nad ->	EX_nad	Exchange
-> nadh	EX_nadh	Exchange
<=> pi	EX_pi	Exchange
<=> gdp	EX_gdp	Exchange
<=> gtp	EX_gtp	Exchange
<=> gsh	EX_gsh	Exchange
atp ->	EX_atp	Exchange
lac-L <=>	EX_lac	Exchange

## Sheet: Table S3
idx	name	reaction	type	sd_normal	sd_disease	mean_log_fold	ci_low	ci_high	pval	fva_log_fold	corr_pval	pathway	reaction_id
11	PFK	1*atp + 1*f6p -> 1*adp + 1*fdp	up	0.0418021	0.637424	3.00464	2.69667	3.3416	0.00126988	-6.41487e-13	0.0422856	Glycolysis	R00756
13	GPI	1*f6p -> 1*g6p	up	0.170439	0.518487	1.69013	1.39429	2.0072	0.00549713	52.9307	0.0422856	Glycolysis	R00771
39	TALDO	1*f6p + 1*e4p -> 1*g3p + 1*s7p	up	0.170439	0.518487	1.69013	1.43259	1.98946	0.00549713	52.7115	0.0422856	Pentose phosphate	R08575
43	TKT	1*f6p + 1*g3p -> 1*xu5p-D + 1*e4p	up	0.170439	0.518487	1.69013	1.38275	1.99116	0.00549713	52.678	0.0422856	Pentose phosphate	R01067
51	ICDH1	1*icit + 1*nadp -> 1*akg + 1*nadph	down	0.308742	0.365461	-1.40838	-1.60525	-1.22068	0.00286069	53.1508	0.0422856	TCA cycle	R00709
67	PC	1*pyr + 1*atp -> 1*oaa + 1*adp + 1*pi	up	0.145769	0.353985	1.31451	1.10464	1.51414	0.00331228	11.627	0.0422856	TCA cycle	R00214
98	EX_atp	1*atp -> ∅	up	0.145769	0.353985	1.31451	1.08323	1.47958	0.00331228	2.57309	0.0422856	Exchange	NA
45	ACO	1*icit -> 1*cit	down	0.0458697	0.217051	-1.09154	-1.21043	-0.986829	0.00097387	52.9144	0.0422856	TCA cycle	R01324
57	SUCL+OGDH	1*succ + 1*atp + 1*nadh -> 1*akg + 1*nad + 1*adp + 1*pi	up	0.0988398	0.246052	1.07317	0.926715	1.2225	0.00174198	12.1506	0.0422856	TCA cycle	R02164
26	G6PD	1*g6p + 1*nadp -> 1*6pgl + 1*nadph	down	0.124339	0.190332	-0.801933	-0.906124	-0.700278	0.00200322	7.25642e-13	0.0422856	Pentose phosphate	R00835
16	PGK	1*13dpg + 1*adp -> 1*3pg + 1*atp	up	0.0316049	0.165031	0.558904	0.44381	0.642848	0.00474787	7.93969e-13	0.0422856	Glycolysis	R01512
21	PKM	1*adp + 1*pep -> 1*atp + 1*pyr	up	0.0316049	0.165031	0.558904	0.455226	0.643318	0.00474787	5.35293e-13	0.0422856	Glycolysis	R00200
74	HA	1*pi + 1*adp -> 1*atp	up	0.0316049	0.165031	0.558904	0.447414	0.643233	0.00474787	4.118e-13	0.0422856	Oxidative Phosphorylation	R00256
99	EX_lac	1*lac-L -> ∅	up	0.207752	0.233976	0.723494	0.610103	0.877194	0.00672175	4.27145e-12	0.0480125	Exchange	NA
44	ACO	1*cit -> 1*icit	down	0.0871054	0.278141	-0.642059	-0.787045	-0.482585	0.0193497	2.72597	0.128998	TCA cycle	R01324
49	ICDH3	1*nad + 1*icit -> 1*nadh + 1*akg	down	0.222847	0.45747	-0.96327	-1.20448	-0.712604	0.0263617	53.1508	0.164761	TCA cycle	R01082
24	LDH	1*nad + 1*lac-L -> 1*nadh + 1*pyr	up	0.419528	0.434493	0.851766	0.637081	1.11129	0.0332322	14.8073	0.182671	Glycolysis	R00703
93	EX_gdp	1*gdp -> ∅	up	0.515005	0.338398	0.654367	0.437118	0.867401	0.0347076	1.01213	0.182671	Exchange	NA
66	PCK	1*pep + 1*gdp -> 1*oaa + 1*gtp	up	0.515005	0.338398	0.654367	0.448786	0.855335	0.0347076	51.5146	0.182671	TCA cycle	R00214
31	PGM	1*r5p -> 1*r1p	down	0.317898	0.46009	-0.83708	-1.08669	-0.57832	0.0419441	50.5707	0.190655	Pentose phosphate	R01057
36	RPI	1*r5p -> 1*ru5p-D	down	0.317898	0.46009	-0.83708	-1.08925	-0.580283	0.0419441	52.846	0.190655	Pentose phosphate	R01056
40	TKT	1*r5p + 1*xu5p-D -> 1*g3p + 1*s7p	down	0.317898	0.46009	-0.83708	-1.13325	-0.56729	0.0419441	2.46408	0.190655	Pentose phosphate	R01641
12	GPI	1*g6p -> 1*f6p	down	0.435815	0.334035	-0.485091	-0.670782	-0.317983	0.0797731	4.41372	0.30682	Glycolysis	R00771
20	PGM	1*g6p -> 1*g1p	down	0.435815	0.334035	-0.485091	-0.686669	-0.309593	0.0797731	51.5257	0.30682	Glycolysis	R08639
68	GLS	1*gln -> 1*glu	up	0.209291	0.211419	0.309226	0.198607	0.413899	0.078291	1.03599	0.30682	TCA cycle	R00216
80	EX_gln	1*gln -> ∅	up	0.209291	0.211419	0.309226	0.167178	0.421747	0.078291	52.186	0.30682	Exchange	R02163
52	ICDH1	1*akg + 1*nadph -> 1*icit + 1*nadp	down	1.26355	0.755443	-0.875856	-1.32819	-0.424175	0.137569	53.1508	0.458564	TCA cycle	R00267
73	GLUD	1*akg + 1*nadph -> 1*glu + 1*nadp	down	1.26355	0.755443	-0.875856	-1.30098	-0.440673	0.137569	51.4636	0.458564	TCA cycle	R00256
50	ICDH3	1*nadh + 1*akg -> 1*nad + 1*icit	down	1.26355	0.755443	-0.875856	-1.29712	-0.451578	0.137569	53.1508	0.458564	TCA cycle	R00709
71	GLUD	1*akg + 1*nadh -> 1*glu + 1*nad	down	1.26355	0.755443	-0.875856	-1.28233	-0.477334	0.137569	53.0628	0.458564	TCA cycle	R00431
32	PRPS	1*atp + 1*r5p -> 1*amp + 1*prpp	up	0.37953	0.418753	0.477434	0.247762	0.703911	0.142697	6.75713	0.458792	Pentose phosphate	R01049
82	EX_nadp	1*nadp -> ∅	down	0.31824	0.281586	-0.316842	-0.443141	-0.151617	0.146813	5.86302	0.458792	Exchange	R00115
59	SUCL+OGDH	1*succ + 1*gtp + 1*nadh -> 1*akg + 1*nad + 1*gdp + 1*pi	down	0.113978	0.231863	-0.241346	-0.372607	-0.108318	0.172438	1.2246	0.50717	TCA cycle	R00209
55	SDH	1*succ -> 1*fum	down	0.113978	0.231863	-0.241346	-0.392309	-0.122491	0.172438	0.805704	0.50717	TCA cycle	R00342
76	GPX	2*gsh -> 1*gssg	up	1.60589	1.59155	1.59967	0.65116	2.6123	0.184636	6.41198e-12	0.512881	Oxidative stress	R00243
97	EX_gsh	1*gsh -> ∅	up	0.802947	0.795774	0.799833	0.405439	1.31335	0.184637	53.1508	0.512881	Exchange	NA
77	GSR	1*gssg + 1*nadph -> 2*gsh + 1*nadp	down	0.377699	0.368355	-0.34087	-0.522595	-0.122737	0.215084	6.39756e-12	0.581307	Oxidative stress	R00248
7	ALDO	1*dhap + 1*g3p -> 1*fdp	up	0.317447	0.345302	0.304655	0.116521	0.505633	0.233557	52.3911	0.598863	Glycolysis	R01068
22	TPI	1*dhap -> 1*g3p	up	0.317447	0.345302	0.304655	0.113654	0.54468	0.233557	1.28847	0.598863	Glycolysis	R01025
15	PGK	1*3pg + 1*atp -> 1*13dpg + 1*adp	up	0.309867	0.847869	0.664918	0.167605	1.13406	0.28143	13.0655	0.639613	Glycolysis	R01512
34	RPE	1*ru5p-D -> 1*xu5p-D	down	0.323506	0.480873	-0.377962	-0.709845	-0.0922954	0.280494	1.46408	0.639613	Pentose phosphate	R01529
37	RPI	1*ru5p-D -> 1*r5p	down	0.323506	0.480873	-0.377962	-0.661789	-0.136185	0.280494	2.39231	0.639613	Pentose phosphate	R01056
28	PGD	1*nadph + 1*ru5p-D -> 1*nadp + 1*6pgc	down	0.323506	0.480873	-0.377962	-0.668625	-0.115196	0.280494	51.9894	0.639613	Pentose phosphate	R01528
69	GLS	1*glu -> 1*gln	up	0.261198	0.311861	0.246474	0.0759204	0.441215	0.278207	52.186	0.639613	TCA cycle	R00216
18	PGAM	1*3pg -> 1*2pg	down	0.360406	0.895539	-0.649597	-1.15501	-0.171974	0.314419	0.10144	0.655039	Glycolysis	R01518
70	GLUD	1*glu + 1*nad -> 1*akg + 1*nadh	up	0.474922	0.508706	0.374746	0.11128	0.680168	0.30783	53.1508	0.655039	TCA cycle	R00431
6	ALDO	1*fdp -> 1*dhap + 1*g3p	up	0.380541	0.442937	0.322273	0.0864838	0.572566	0.313124	1.28847	0.655039	Glycolysis	R01068
8	FBP	1*fdp -> 1*f6p + 1*pi	up	0.380541	0.442937	0.322273	0.0955716	0.559724	0.313124	0	0.655039	Glycolysis	R00762
53	MDH	1*nad + 1*mal-L -> 1*nadh + 1*oaa	up	0.909759	0.755724	0.468695	0.124422	0.95608	0.382061	1.70484	0.764122	TCA cycle	R00267
61	ME1	1*mal-L + 1*nad -> 1*pyr + 1*nadh	up	0.909759	0.755724	0.468695	0.0756575	0.924931	0.382061	53.1508	0.764122	TCA cycle	R00209
48	FH	1*mal-L -> 1*fum	up	0.711274	0.588744	0.340423	0.0267632	0.670133	0.412329	51.9263	0.808489	TCA cycle	R01082
33	PRPS	1*amp + 1*prpp -> 1*atp + 1*r5p	down	0.422523	0.619641	-0.34159	-0.683826	0.0491268	0.432773	53.1286	0.816553	Pentose phosphate	R01049
87	EX_amp	1*amp -> ∅	down	0.422523	0.619641	-0.34159	-0.750258	-0.0297505	0.432773	6.75713	0.816553	Exchange	NA
47	FH	1*fum -> 1*mal-L	up	0.799855	0.635759	0.312662	-0.0284524	0.670324	0.480718	0.805704	0.874032	TCA cycle	R00209
56	SDH	1*fum -> 1*succ	up	0.799855	0.635759	0.312662	-0.0319238	0.677682	0.480718	51.9263	0.874032	TCA cycle	R02164
46	PDH+CS	1*oaa + 1*pyr + 1*nad -> 1*cit + 1*nadh	up	0.215817	0.296746	0.128272	-0.0355574	0.28972	0.532591	1.4325e-11	0.91826	TCA cycle	R00351
88	EX_nad	1*nad -> ∅	up	0.215817	0.296746	0.128272	-0.0618201	0.312689	0.532591	15.3042	0.91826	Exchange	NA
9	GAPDH	1*g3p + 1*nad + 1*pi -> 1*13dpg + 1*nadh	up	0.215817	0.296746	0.128272	-0.0282091	0.305551	0.532591	7.99896e-13	0.91826	Glycolysis	R01061
27	PGD	1*nadp + 1*6pgc -> 1*nadph + 1*ru5p-D	down	0.31824	0.625068	-0.199243	-0.565219	0.151612	0.641722	0.854797	1	Pentose phosphate	R01528
58	SUCL+OGDH	1*akg + 1*nad + 1*adp + 1*pi -> 1*succ + 1*atp + 1*nadh	down	1.44757	1.01126	-0.18868	-0.745545	0.417226	0.783474	5.36414e-13	1	TCA cycle	R00405
19	PGM	1*g1p -> 1*g6p	down	0.357899	0.491713	-0.176127	-0.43413	0.100637	0.602344	0.737299	1	Glycolysis	R08639
60	SUCL+OGDH	1*akg + 1*nad + 1*gdp + 1*pi -> 1*succ + 1*gtp + 1*nadh	down	0.94951	0.779593	-0.0932171	-0.464068	0.409054	0.859825	50.9464	1	TCA cycle	R00405
4	ENO	1*2pg -> 1*pep	up	0	0.518146	0.0794062	-0.181445	0.36112	0.821161	0.10144	1	Glycolysis	R00658
17	PGAM	1*2pg -> 1*3pg	up	0	0.518146	0.0794062	-0.202228	0.383058	0.821161	49.2704	1	Glycolysis	R01518
72	GLUD	1*glu + 1*nadp -> 1*akg + 1*nadph	down	0.578014	0.536543	-0.0703679	-0.348867	0.270097	0.846474	53.1508	1	TCA cycle	R00344
38	TALDO	1*g3p + 1*s7p -> 1*f6p + 1*e4p	up	0.258296	0.411176	0.055746	-0.198946	0.347019	0.841386	2.46408	1	Pentose phosphate	R08575
41	TKT	1*g3p + 1*s7p -> 1*r5p + 1*xu5p-D	up	0.258296	0.411176	0.055746	-0.15891	0.310661	0.841386	52.7115	1	Pentose phosphate	R01641
63	ME2	1*mal-L + 1*nadp -> 1*pyr + 1*nadph	up	1.02765	0.810595	0.0235813	-0.384244	0.522272	0.965666	53.1508	1	TCA cycle	R00209
2	BPGM	1*23dpg -> 1*13dpg	down	0	0	-3.55271e-15	0	0	1	53.1508	1	Glycolysis	R01662
3	BPGM	1*23dpg -> 1*3pg + 1*pi	down	0	0	-3.55271e-15	0	0	1	12.9167	1	Glycolysis	R01516
54	MDH	1*nadh + 1*oaa -> 1*nad + 1*mal-L	down	0	0	-3.55271e-15	0	0	1	52.6223	1	TCA cycle	R00342
29	PGL	1*6pgl -> 1*6pgc	up	0	0	1.77636e-15	0	0	1	6.64324e-12	1	Pentose phosphate	R02035
64	ME2	1*pyr + 1*nadph -> 1*mal-L + 1*nadp	up	0	0	1.77636e-15	0	0	1	53.1508	1	TCA cycle	R00432
91	EX_pi	1*pi -> ∅	up	0	0	1.77636e-15	0	0	1	5.73894e-13	1	Exchange	NA
5	ENO	1*pep -> 1*2pg	down	0	0	-8.88178e-16	0	0	1	49.2704	1	Glycolysis	R00658
30	PGM	1*r1p -> 1*r5p	down	0	0	-8.88178e-16	0	0	1	53.1508	1	Pentose phosphate	R01057
84	EX_nadph	1*nadph -> ∅	down	0	0	-8.88178e-16	0	0	1	6.3753e-12	1	Exchange	NA
1	BPGM	1*13dpg -> 1*23dpg	down	0	0	-4.44089e-16	0	0	1	53.1508	1	Glycolysis	R01662
14	ACYP	1*13dpg -> 1*pi + 1*3pg	down	0	0	-4.44089e-16	0	0	1	11.5906	1	Glycolysis	R01515
23	TPI	1*g3p -> 1*dhap	down	0	0	-4.44089e-16	0	0	1	52.2403	1	Glycolysis	R01025
35	RPE	1*xu5p-D -> 1*ru5p-D	up	0	0	2.22045e-16	0	0	1	52.5014	1	Pentose phosphate	R01529
10	GAPDH	1*13dpg + 1*nadh -> 1*g3p + 1*nad + 1*pi	same	0	0	0	0	0	1	12.4298	1	Glycolysis	R01061
25	LDH	1*nadh + 1*pyr -> 1*nad + 1*lac-L	same	0	0	0	0	0	1	4.28506e-12	1	Glycolysis	R00703
42	TKT	1*xu5p-D + 1*e4p -> 1*f6p + 1*g3p	same	0	0	0	0	0	1	2.46408	1	Pentose phosphate	R01067
62	ME1	1*pyr + 1*nadh -> 1*mal-L + 1*nad	same	0	0	0	0	0	1	53.1508	1	TCA cycle	R00432
65	PCK	1*oaa + 1*gtp -> 1*pep + 1*gdp	same	0	0	0	0	0	1	3.88049	1	TCA cycle	R00209
75	ND	1*nadh -> 1*nad	same	0	0	0	0	0	1	6.40974e-12	1	Oxidative Phosphorylation	R00243
78	EX_g1p	∅ -> 1*g1p	same	0	0	0	0	0	1	3.35065e-13	1	Exchange	R00248
79	EX_gln	∅ -> 1*gln	same	0	0	0	0	0	1	1.03599	1	Exchange	R00086
81	EX_nadp	∅ -> 1*nadp	same	0	0	0	0	0	1	6.395e-12	1	Exchange	R00274
83	EX_nadph	∅ -> 1*nadph	same	0	0	0	0	0	1	15.5007	1	Exchange	NA
85	EX_adp	∅ -> 1*adp	same	0	0	0	0	0	1	2.28219e-10	1	Exchange	NA
86	EX_amp	∅ -> 1*amp	same	0	0	0	0	0	1	53.1374	1	Exchange	NA
89	EX_nadh	∅ -> 1*nadh	same	0	0	0	0	0	1	13.1767	1	Exchange	NA
90	EX_pi	∅ -> 1*pi	same	0	0	0	0	0	1	13.5554	1	Exchange	NA
92	EX_gdp	∅ -> 1*gdp	same	0	0	0	0	0	1	52.1629	1	Exchange	NA
94	EX_gtp	∅ -> 1*gtp	same	0	0	0	0	0	1	1.01213	1	Exchange	NA
95	EX_gtp	1*gtp -> ∅	same	0	0	0	0	0	1	52.1629	1	Exchange	NA
96	EX_gsh	∅ -> 1*gsh	same	0	0	0	0	0	1	53.1508	1	Exchange	NA
100	EX_lac	∅ -> 1*lac-L	same	0	0	0	0	0	1	13.1077	1	Exchange	NA

## Sheet: Table S4
geoID	cell_line
GSM1017466	HaCaT
GSM1017467	HaCaT
GSM1017468	HaCaT
GSM508815	HaCaT
GSM508816	HaCaT
GSM508817	HaCaT
GSM960278	HaCaT
GSM960286	HaCaT
GSM960294	HaCaT
GSM1017472	HeLa
GSM1017473	HeLa
GSM1017474	HeLa
GSM1025049	HeLa
GSM1025050	HeLa
GSM1025051	HeLa
GSM1068623	HeLa
GSM1122645	HeLa
GSM1122648	HeLa
GSM1154785	HeLa
GSM1154786	HeLa
GSM1282397	HeLa
GSM1282398	HeLa
GSM1282399	HeLa
GSM157868	HeLa
GSM162953	HeLa
GSM162955	HeLa
GSM162964	HeLa
GSM341386	HeLa
GSM341387	HeLa
GSM341388	HeLa
GSM352683	HeLa
GSM463942	HeLa
GSM494403	HeLa
GSM542389	HeLa
GSM554070	HeLa
GSM554072	HeLa
GSM554074	HeLa
GSM650992	HeLa
GSM818832	HeLa
GSM818833	HeLa
GSM818834	HeLa
GSM930228	HeLa
GSM930229	HeLa
GSM930230	HeLa
GSM960275	HeLa
GSM960283	HeLa
GSM960291	HeLa
GSM173532	keratinocyte
GSM173533	keratinocyte
GSM173534	keratinocyte
GSM886422	keratinocyte
GSM886423	keratinocyte
GSM886433	keratinocyte
GSM886434	keratinocyte
GSM886435	keratinocyte
GSM960281	keratinocyte
GSM960289	keratinocyte
GSM960297	keratinocyte

## Sheet: Table S5
r_idx	ENZYME	SYMBOL	ENSEMBL	ENTREZID	met_lfc	met_pval	pathway	ge_lfc	ge_pval
1	5.4.2.4	BPGM	ENSG00000172331	669	-4.44089e-16	1	Glycolysis	-0.0866169	0.788761
1	5.4.2.4	BPGM	ENSG00000172331	669	-4.44089e-16	1	Glycolysis	-0.0866169	0.788761
2	5.4.2.4	BPGM	ENSG00000172331	669	-3.55271e-15	1	Glycolysis	-0.0866169	0.788761
2	5.4.2.4	BPGM	ENSG00000172331	669	-3.55271e-15	1	Glycolysis	-0.0866169	0.788761
3	3.1.3.13	BPGM	ENSG00000172331	669	-3.55271e-15	1	Glycolysis	-0.0866169	0.788761
4	4.2.1.11	ENO1	ENSG00000074800	2023	0.0794062	1	Glycolysis	1.19885	5.21467e-21
4	4.2.1.11	ENO2	ENSG00000111674	2026	0.0794062	1	Glycolysis	1.63633	4.96896e-05
4	4.2.1.11	ENO3	ENSG00000108515	2027	0.0794062	1	Glycolysis	3.64087	5.50801e-21
4	4.2.1.11	ENO1	ENSG00000074800	2023	0.0794062	1	Glycolysis	1.19885	5.21467e-21
4	4.2.1.11	ENO2	ENSG00000111674	2026	0.0794062	1	Glycolysis	1.63633	4.96896e-05
4	4.2.1.11	ENO3	ENSG00000108515	2027	0.0794062	1	Glycolysis	3.64087	5.50801e-21
5	4.2.1.11	ENO1	ENSG00000074800	2023	-8.88178e-16	1	Glycolysis	1.19885	5.21467e-21
5	4.2.1.11	ENO2	ENSG00000111674	2026	-8.88178e-16	1	Glycolysis	1.63633	4.96896e-05
5	4.2.1.11	ENO3	ENSG00000108515	2027	-8.88178e-16	1	Glycolysis	3.64087	5.50801e-21
5	4.2.1.11	ENO1	ENSG00000074800	2023	-8.88178e-16	1	Glycolysis	1.19885	5.21467e-21
5	4.2.1.11	ENO2	ENSG00000111674	2026	-8.88178e-16	1	Glycolysis	1.63633	4.96896e-05
5	4.2.1.11	ENO3	ENSG00000108515	2027	-8.88178e-16	1	Glycolysis	3.64087	5.50801e-21
6	4.1.2.13	ALDOA	ENSG00000149925	226	0.322273	0.655039	Glycolysis	0.341401	0.00335019
6	4.1.2.13	ALDOB	ENSG00000136872	229	0.322273	0.655039	Glycolysis	-0.0560057	0.6146
6	4.1.2.13	ALDOC	ENSG00000109107	230	0.322273	0.655039	Glycolysis	-0.722856	0.00808059
6	4.1.2.13	ALDOA	ENSG00000149925	226	0.322273	0.655039	Glycolysis	0.341401	0.00335019
6	4.1.2.13	ALDOB	ENSG00000136872	229	0.322273	0.655039	Glycolysis	-0.0560057	0.6146
6	4.1.2.13	ALDOC	ENSG00000109107	230	0.322273	0.655039	Glycolysis	-0.722856	0.00808059
7	4.1.2.13	ALDOA	ENSG00000149925	226	0.304655	0.598863	Glycolysis	0.341401	0.00335019
7	4.1.2.13	ALDOB	ENSG00000136872	229	0.304655	0.598863	Glycolysis	-0.0560057	0.6146
7	4.1.2.13	ALDOC	ENSG00000109107	230	0.304655	0.598863	Glycolysis	-0.722856	0.00808059
7	4.1.2.13	ALDOA	ENSG00000149925	226	0.304655	0.598863	Glycolysis	0.341401	0.00335019
7	4.1.2.13	ALDOB	ENSG00000136872	229	0.304655	0.598863	Glycolysis	-0.0560057	0.6146
7	4.1.2.13	ALDOC	ENSG00000109107	230	0.304655	0.598863	Glycolysis	-0.722856	0.00808059
8	3.1.3.11	FBP1	ENSG00000165140	2203	0.322273	0.655039	Glycolysis	-2.25144	2.63168e-07
8	3.1.3.11	FBP2	ENSG00000130957	8789	0.322273	0.655039	Glycolysis	-0.0952039	0.234746
9	1.2.1.12	GAPDH	ENSG00000111640	2597	0.128272	0.91826	Glycolysis	0.565513	3.36493e-10
9	1.2.1.12	GAPDHS	ENSG00000105679	26330	0.128272	0.91826	Glycolysis	-0.0342906	0.732613
9	1.2.1.12	GAPDH	ENSG00000111640	2597	0.128272	0.91826	Glycolysis	0.565513	3.36493e-10
9	1.2.1.12	GAPDHS	ENSG00000105679	26330	0.128272	0.91826	Glycolysis	-0.0342906	0.732613
10	1.2.1.12	GAPDH	ENSG00000111640	2597	0	1	Glycolysis	0.565513	3.36493e-10
10	1.2.1.12	GAPDHS	ENSG00000105679	26330	0	1	Glycolysis	-0.0342906	0.732613
10	1.2.1.12	GAPDH	ENSG00000111640	2597	0	1	Glycolysis	0.565513	3.36493e-10
10	1.2.1.12	GAPDHS	ENSG00000105679	26330	0	1	Glycolysis	-0.0342906	0.732613
11	2.7.1.11	PFKL	ENSG00000141959	5211	3.00464	0.0422856	Glycolysis	-0.0283438	0.863679
11	2.7.1.11	PFKM	ENSG00000152556	5213	3.00464	0.0422856	Glycolysis	1.18117	1.05794e-12
11	2.7.1.11	PFKP	ENSG00000067057	5214	3.00464	0.0422856	Glycolysis	0.976565	6.62934e-06
12	5.3.1.9	GPI	ENSG00000105220	2821	-0.485091	0.30682	Glycolysis	1.32755	3.68589e-08
12	5.3.1.9	GPI	ENSG00000282019	2821	-0.485091	0.30682	Glycolysis	1.32755	3.68589e-08
12	5.3.1.9	GPI	ENSG00000105220	2821	-0.485091	0.30682	Glycolysis	1.32755	3.68589e-08
12	5.3.1.9	GPI	ENSG00000282019	2821	-0.485091	0.30682	Glycolysis	1.32755	3.68589e-08
13	5.3.1.9	GPI	ENSG00000105220	2821	1.69013	0.0422856	Glycolysis	1.32755	3.68589e-08
13	5.3.1.9	GPI	ENSG00000282019	2821	1.69013	0.0422856	Glycolysis	1.32755	3.68589e-08
13	5.3.1.9	GPI	ENSG00000105220	2821	1.69013	0.0422856	Glycolysis	1.32755	3.68589e-08
13	5.3.1.9	GPI	ENSG00000282019	2821	1.69013	0.0422856	Glycolysis	1.32755	3.68589e-08
14	3.6.1.7	ACYP1	ENSG00000119640	97	-4.44089e-16	1	Glycolysis	0.501993	0.00196079
14	3.6.1.7	ACYP2	ENSG00000170634	98	-4.44089e-16	1	Glycolysis	-0.149599	0.511753
15	2.7.2.3	PGK1	ENSG00000102144	5230	0.664918	0.639613	Glycolysis	0.67777	4.66947e-07
15	2.7.2.3	PGK2	ENSG00000170950	5232	0.664918	0.639613	Glycolysis	0.226223	0.0102072
15	2.7.2.3	PGK1	ENSG00000102144	5230	0.664918	0.639613	Glycolysis	0.67777	4.66947e-07
15	2.7.2.3	PGK2	ENSG00000170950	5232	0.664918	0.639613	Glycolysis	0.226223	0.0102072
16	2.7.2.3	PGK1	ENSG00000102144	5230	0.558904	0.0422856	Glycolysis	0.67777	4.66947e-07
16	2.7.2.3	PGK2	ENSG00000170950	5232	0.558904	0.0422856	Glycolysis	0.226223	0.0102072
16	2.7.2.3	PGK1	ENSG00000102144	5230	0.558904	0.0422856	Glycolysis	0.67777	4.66947e-07
16	2.7.2.3	PGK2	ENSG00000170950	5232	0.558904	0.0422856	Glycolysis	0.226223	0.0102072
19	5.4.2.2	PGM1	ENSG00000079739	5236	-0.176127	1	Glycolysis	0.771122	2.22372e-05
19	5.4.2.2	PGM2	ENSG00000169299	55276	-0.176127	1	Glycolysis	-0.844861	3.70519e-05
19	5.4.2.2	PGM1	ENSG00000079739	5236	-0.176127	1	Glycolysis	0.771122	2.22372e-05
19	5.4.2.2	PGM2	ENSG00000169299	55276	-0.176127	1	Glycolysis	-0.844861	3.70519e-05
19	5.4.2.2	PGM1	ENSG00000079739	5236	-0.176127	1	Glycolysis	0.771122	2.22372e-05
19	5.4.2.2	PGM2	ENSG00000169299	55276	-0.176127	1	Glycolysis	-0.844861	3.70519e-05
19	5.4.2.2	PGM1	ENSG00000079739	5236	-0.176127	1	Glycolysis	0.771122	2.22372e-05
19	5.4.2.2	PGM2	ENSG00000169299	55276	-0.176127	1	Glycolysis	-0.844861	3.70519e-05
20	5.4.2.2	PGM1	ENSG00000079739	5236	-0.485091	0.30682	Glycolysis	0.771122	2.22372e-05
20	5.4.2.2	PGM2	ENSG00000169299	55276	-0.485091	0.30682	Glycolysis	-0.844861	3.70519e-05
20	5.4.2.2	PGM1	ENSG00000079739	5236	-0.485091	0.30682	Glycolysis	0.771122	2.22372e-05
20	5.4.2.2	PGM2	ENSG00000169299	55276	-0.485091	0.30682	Glycolysis	-0.844861	3.70519e-05
20	5.4.2.2	PGM1	ENSG00000079739	5236	-0.485091	0.30682	Glycolysis	0.771122	2.22372e-05
20	5.4.2.2	PGM2	ENSG00000169299	55276	-0.485091	0.30682	Glycolysis	-0.844861	3.70519e-05
20	5.4.2.2	PGM1	ENSG00000079739	5236	-0.485091	0.30682	Glycolysis	0.771122	2.22372e-05
20	5.4.2.2	PGM2	ENSG00000169299	55276	-0.485091	0.30682	Glycolysis	-0.844861	3.70519e-05
21	2.7.1.40	PKLR	ENSG00000143627	5313	0.558904	0.0422856	Glycolysis	0.149129	0.360498
21	2.7.1.40	PKLR	ENSG00000262785	5313	0.558904	0.0422856	Glycolysis	0.149129	0.360498
21	2.7.1.40	PKM	ENSG00000067225	5315	0.558904	0.0422856	Glycolysis	1.13079	0.00374715
22	5.3.1.1	TPI1	ENSG00000111669	7167	0.304655	0.598863	Glycolysis	0.696097	2.62321e-08
22	5.3.1.1	TPI1	ENSG00000111669	7167	0.304655	0.598863	Glycolysis	0.696097	2.62321e-08
23	5.3.1.1	TPI1	ENSG00000111669	7167	-4.44089e-16	1	Glycolysis	0.696097	2.62321e-08
23	5.3.1.1	TPI1	ENSG00000111669	7167	-4.44089e-16	1	Glycolysis	0.696097	2.62321e-08
24	1.1.1.27	LDHA	ENSG00000134333	3939	0.851766	0.182671	Glycolysis	0.491687	1.59631e-05
24	1.1.1.27	LDHB	ENSG00000111716	3945	0.851766	0.182671	Glycolysis	1.28996	4.35265e-23
24	1.1.1.27	LDHC	ENSG00000166796	3948	0.851766	0.182671	Glycolysis	0.254974	0.0159897
24	1.1.1.27	LDHAL6B	ENSG00000171989	92483	0.851766	0.182671	Glycolysis	0.0301497	0.583911
24	1.1.1.27	LDHAL6A	ENSG00000166800	160287	0.851766	0.182671	Glycolysis	0.0320449	0.627129
24	1.1.1.27	LDHA	ENSG00000134333	3939	0.851766	0.182671	Glycolysis	0.491687	1.59631e-05
24	1.1.1.27	LDHB	ENSG00000111716	3945	0.851766	0.182671	Glycolysis	1.28996	4.35265e-23
24	1.1.1.27	LDHC	ENSG00000166796	3948	0.851766	0.182671	Glycolysis	0.254974	0.0159897
24	1.1.1.27	LDHAL6B	ENSG00000171989	92483	0.851766	0.182671	Glycolysis	0.0301497	0.583911
24	1.1.1.27	LDHAL6A	ENSG00000166800	160287	0.851766	0.182671	Glycolysis	0.0320449	0.627129
25	1.1.1.27	LDHA	ENSG00000134333	3939	0	1	Glycolysis	0.491687	1.59631e-05
25	1.1.1.27	LDHB	ENSG00000111716	3945	0	1	Glycolysis	1.28996	4.35265e-23
25	1.1.1.27	LDHC	ENSG00000166796	3948	0	1	Glycolysis	0.254974	0.0159897
25	1.1.1.27	LDHAL6B	ENSG00000171989	92483	0	1	Glycolysis	0.0301497	0.583911
25	1.1.1.27	LDHAL6A	ENSG00000166800	160287	0	1	Glycolysis	0.0320449	0.627129
25	1.1.1.27	LDHA	ENSG00000134333	3939	0	1	Glycolysis	0.491687	1.59631e-05
25	1.1.1.27	LDHB	ENSG00000111716	3945	0	1	Glycolysis	1.28996	4.35265e-23
25	1.1.1.27	LDHC	ENSG00000166796	3948	0	1	Glycolysis	0.254974	0.0159897
25	1.1.1.27	LDHAL6B	ENSG00000171989	92483	0	1	Glycolysis	0.0301497	0.583911
25	1.1.1.27	LDHAL6A	ENSG00000166800	160287	0	1	Glycolysis	0.0320449	0.627129
26	1.1.1.49	G6PD	ENSG00000160211	2539	-0.801933	0.0422856	Pentose phosphate	0.725641	0.0404226
27	1.1.1.44	PGD	ENSG00000142657	5226	-0.199243	1	Pentose phosphate	0.534369	0.0230455
27	1.1.1.44	PGD	ENSG00000142657	5226	-0.199243	1	Pentose phosphate	0.534369	0.0230455
28	1.1.1.44	PGD	ENSG00000142657	5226	-0.377962	0.639613	Pentose phosphate	0.534369	0.0230455
28	1.1.1.44	PGD	ENSG00000142657	5226	-0.377962	0.639613	Pentose phosphate	0.534369	0.0230455
29	3.1.1.31	H6PD	ENSG00000049239	9563	1.77636e-15	1	Pentose phosphate	-0.414279	0.000299453
29	3.1.1.31	PGLS	ENSG00000130313	25796	1.77636e-15	1	Pentose phosphate	-0.626651	7.28699e-05
30	5.4.2.2	PGM1	ENSG00000079739	5236	-8.88178e-16	1	Pentose phosphate	0.771122	2.22372e-05
30	5.4.2.2	PGM2	ENSG00000169299	55276	-8.88178e-16	1	Pentose phosphate	-0.844861	3.70519e-05
30	5.4.2.2	PGM1	ENSG00000079739	5236	-8.88178e-16	1	Pentose phosphate	0.771122	2.22372e-05
30	5.4.2.2	PGM2	ENSG00000169299	55276	-8.88178e-16	1	Pentose phosphate	-0.844861	3.70519e-05
30	5.4.2.2	PGM1	ENSG00000079739	5236	-8.88178e-16	1	Pentose phosphate	0.771122	2.22372e-05
30	5.4.2.2	PGM2	ENSG00000169299	55276	-8.88178e-16	1	Pentose phosphate	-0.844861	3.70519e-05
30	5.4.2.2	PGM1	ENSG00000079739	5236	-8.88178e-16	1	Pentose phosphate	0.771122	2.22372e-05
30	5.4.2.2	PGM2	ENSG00000169299	55276	-8.88178e-16	1	Pentose phosphate	-0.844861	3.70519e-05
31	5.4.2.2	PGM1	ENSG00000079739	5236	-0.83708	0.190655	Pentose phosphate	0.771122	2.22372e-05
31	5.4.2.2	PGM2	ENSG00000169299	55276	-0.83708	0.190655	Pentose phosphate	-0.844861	3.70519e-05
31	5.4.2.2	PGM1	ENSG00000079739	5236	-0.83708	0.190655	Pentose phosphate	0.771122	2.22372e-05
31	5.4.2.2	PGM2	ENSG00000169299	55276	-0.83708	0.190655	Pentose phosphate	-0.844861	3.70519e-05
31	5.4.2.2	PGM1	ENSG00000079739	5236	-0.83708	0.190655	Pentose phosphate	0.771122	2.22372e-05
31	5.4.2.2	PGM2	ENSG00000169299	55276	-0.83708	0.190655	Pentose phosphate	-0.844861	3.70519e-05
31	5.4.2.2	PGM1	ENSG00000079739	5236	-0.83708	0.190655	Pentose phosphate	0.771122	2.22372e-05
31	5.4.2.2	PGM2	ENSG00000169299	55276	-0.83708	0.190655	Pentose phosphate	-0.844861	3.70519e-05
32	2.7.6.1	PRPS1	ENSG00000147224	5631	0.477434	0.458792	Pentose phosphate	1.70542	1.72854e-16
32	2.7.6.1	PRPS2	ENSG00000101911	5634	0.477434	0.458792	Pentose phosphate	0.0674283	0.734153
32	2.7.6.1	PRPS1L1	ENSG00000229937	221823	0.477434	0.458792	Pentose phosphate	0.141507	0.0573289
32	2.7.6.1	PRPS1	ENSG00000147224	5631	0.477434	0.458792	Pentose phosphate	1.70542	1.72854e-16
32	2.7.6.1	PRPS2	ENSG00000101911	5634	0.477434	0.458792	Pentose phosphate	0.0674283	0.734153
32	2.7.6.1	PRPS1L1	ENSG00000229937	221823	0.477434	0.458792	Pentose phosphate	0.141507	0.0573289
33	2.7.6.1	PRPS1	ENSG00000147224	5631	-0.34159	0.816553	Pentose phosphate	1.70542	1.72854e-16
33	2.7.6.1	PRPS2	ENSG00000101911	5634	-0.34159	0.816553	Pentose phosphate	0.0674283	0.734153
33	2.7.6.1	PRPS1L1	ENSG00000229937	221823	-0.34159	0.816553	Pentose phosphate	0.141507	0.0573289
33	2.7.6.1	PRPS1	ENSG00000147224	5631	-0.34159	0.816553	Pentose phosphate	1.70542	1.72854e-16
33	2.7.6.1	PRPS2	ENSG00000101911	5634	-0.34159	0.816553	Pentose phosphate	0.0674283	0.734153
33	2.7.6.1	PRPS1L1	ENSG00000229937	221823	-0.34159	0.816553	Pentose phosphate	0.141507	0.0573289
34	5.1.3.1	RPE	ENSG00000197713	6120	-0.377962	0.639613	Pentose phosphate	0.407005	0.0228346
34	5.1.3.1	RPE	ENSG00000197713	6120	-0.377962	0.639613	Pentose phosphate	0.407005	0.0228346
35	5.1.3.1	RPE	ENSG00000197713	6120	2.22045e-16	1	Pentose phosphate	0.407005	0.0228346
35	5.1.3.1	RPE	ENSG00000197713	6120	2.22045e-16	1	Pentose phosphate	0.407005	0.0228346
36	5.3.1.6	RPIA	ENSG00000153574	22934	-0.83708	0.190655	Pentose phosphate	0.155669	0.314569
36	5.3.1.6	RPIA	ENSG00000153574	22934	-0.83708	0.190655	Pentose phosphate	0.155669	0.314569
37	5.3.1.6	RPIA	ENSG00000153574	22934	-0.377962	0.639613	Pentose phosphate	0.155669	0.314569
37	5.3.1.6	RPIA	ENSG00000153574	22934	-0.377962	0.639613	Pentose phosphate	0.155669	0.314569
38	2.2.1.2	TALDO1	ENSG00000177156	6888	0.055746	1	Pentose phosphate	-0.451684	3.38268e-05
38	2.2.1.2	TALDO1	ENSG00000177156	6888	0.055746	1	Pentose phosphate	-0.451684	3.38268e-05
39	2.2.1.2	TALDO1	ENSG00000177156	6888	1.69013	0.0422856	Pentose phosphate	-0.451684	3.38268e-05
39	2.2.1.2	TALDO1	ENSG00000177156	6888	1.69013	0.0422856	Pentose phosphate	-0.451684	3.38268e-05
40	2.2.1.1	TKT	ENSG00000163931	7086	-0.83708	0.190655	Pentose phosphate	0.70087	0.000100495
40	2.2.1.1	TKTL1	ENSG00000007350	8277	-0.83708	0.190655	Pentose phosphate	0.0327449	0.704106
40	2.2.1.1	TKTL2	ENSG00000151005	84076	-0.83708	0.190655	Pentose phosphate	0.118449	0.0166421
40	2.2.1.1	TKT	ENSG00000163931	7086	-0.83708	0.190655	Pentose phosphate	0.70087	0.000100495
40	2.2.1.1	TKTL1	ENSG00000007350	8277	-0.83708	0.190655	Pentose phosphate	0.0327449	0.704106
40	2.2.1.1	TKTL2	ENSG00000151005	84076	-0.83708	0.190655	Pentose phosphate	0.118449	0.0166421
40	2.2.1.1	TKT	ENSG00000163931	7086	-0.83708	0.190655	Pentose phosphate	0.70087	0.000100495
40	2.2.1.1	TKTL1	ENSG00000007350	8277	-0.83708	0.190655	Pentose phosphate	0.0327449	0.704106
40	2.2.1.1	TKTL2	ENSG00000151005	84076	-0.83708	0.190655	Pentose phosphate	0.118449	0.0166421
40	2.2.1.1	TKT	ENSG00000163931	7086	-0.83708	0.190655	Pentose phosphate	0.70087	0.000100495
40	2.2.1.1	TKTL1	ENSG00000007350	8277	-0.83708	0.190655	Pentose phosphate	0.0327449	0.704106
40	2.2.1.1	TKTL2	ENSG00000151005	84076	-0.83708	0.190655	Pentose phosphate	0.118449	0.0166421
41	2.2.1.1	TKT	ENSG00000163931	7086	0.055746	1	Pentose phosphate	0.70087	0.000100495
41	2.2.1.1	TKTL1	ENSG00000007350	8277	0.055746	1	Pentose phosphate	0.0327449	0.704106
41	2.2.1.1	TKTL2	ENSG00000151005	84076	0.055746	1	Pentose phosphate	0.118449	0.0166421
41	2.2.1.1	TKT	ENSG00000163931	7086	0.055746	1	Pentose phosphate	0.70087	0.000100495
41	2.2.1.1	TKTL1	ENSG00000007350	8277	0.055746	1	Pentose phosphate	0.0327449	0.704106
41	2.2.1.1	TKTL2	ENSG00000151005	84076	0.055746	1	Pentose phosphate	0.118449	0.0166421
41	2.2.1.1	TKT	ENSG00000163931	7086	0.055746	1	Pentose phosphate	0.70087	0.000100495
41	2.2.1.1	TKTL1	ENSG00000007350	8277	0.055746	1	Pentose phosphate	0.0327449	0.704106
41	2.2.1.1	TKTL2	ENSG00000151005	84076	0.055746	1	Pentose phosphate	0.118449	0.0166421
41	2.2.1.1	TKT	ENSG00000163931	7086	0.055746	1	Pentose phosphate	0.70087	0.000100495
41	2.2.1.1	TKTL1	ENSG00000007350	8277	0.055746	1	Pentose phosphate	0.0327449	0.704106
41	2.2.1.1	TKTL2	ENSG00000151005	84076	0.055746	1	Pentose phosphate	0.118449	0.0166421
42	2.2.1.1	TKT	ENSG00000163931	7086	0	1	Pentose phosphate	0.70087	0.000100495
42	2.2.1.1	TKTL1	ENSG00000007350	8277	0	1	Pentose phosphate	0.0327449	0.704106
42	2.2.1.1	TKTL2	ENSG00000151005	84076	0	1	Pentose phosphate	0.118449	0.0166421
42	2.2.1.1	TKT	ENSG00000163931	7086	0	1	Pentose phosphate	0.70087	0.000100495
42	2.2.1.1	TKTL1	ENSG00000007350	8277	0	1	Pentose phosphate	0.0327449	0.704106
42	2.2.1.1	TKTL2	ENSG00000151005	84076	0	1	Pentose phosphate	0.118449	0.0166421
42	2.2.1.1	TKT	ENSG00000163931	7086	0	1	Pentose phosphate	0.70087	0.000100495
42	2.2.1.1	TKTL1	ENSG00000007350	8277	0	1	Pentose phosphate	0.0327449	0.704106
42	2.2.1.1	TKTL2	ENSG00000151005	84076	0	1	Pentose phosphate	0.118449	0.0166421
42	2.2.1.1	TKT	ENSG00000163931	7086	0	1	Pentose phosphate	0.70087	0.000100495
42	2.2.1.1	TKTL1	ENSG00000007350	8277	0	1	Pentose phosphate	0.0327449	0.704106
42	2.2.1.1	TKTL2	ENSG00000151005	84076	0	1	Pentose phosphate	0.118449	0.0166421
43	2.2.1.1	TKT	ENSG00000163931	7086	1.69013	0.0422856	Pentose phosphate	0.70087	0.000100495
43	2.2.1.1	TKTL1	ENSG00000007350	8277	1.69013	0.0422856	Pentose phosphate	0.0327449	0.704106
43	2.2.1.1	TKTL2	ENSG00000151005	84076	1.69013	0.0422856	Pentose phosphate	0.118449	0.0166421
43	2.2.1.1	TKT	ENSG00000163931	7086	1.69013	0.0422856	Pentose phosphate	0.70087	0.000100495
43	2.2.1.1	TKTL1	ENSG00000007350	8277	1.69013	0.0422856	Pentose phosphate	0.0327449	0.704106
43	2.2.1.1	TKTL2	ENSG00000151005	84076	1.69013	0.0422856	Pentose phosphate	0.118449	0.0166421
43	2.2.1.1	TKT	ENSG00000163931	7086	1.69013	0.0422856	Pentose phosphate	0.70087	0.000100495
43	2.2.1.1	TKTL1	ENSG00000007350	8277	1.69013	0.0422856	Pentose phosphate	0.0327449	0.704106
43	2.2.1.1	TKTL2	ENSG00000151005	84076	1.69013	0.0422856	Pentose phosphate	0.118449	0.0166421
43	2.2.1.1	TKT	ENSG00000163931	7086	1.69013	0.0422856	Pentose phosphate	0.70087	0.000100495
43	2.2.1.1	TKTL1	ENSG00000007350	8277	1.69013	0.0422856	Pentose phosphate	0.0327449	0.704106
43	2.2.1.1	TKTL2	ENSG00000151005	84076	1.69013	0.0422856	Pentose phosphate	0.118449	0.0166421
44	4.2.1.3	ACO1	ENSG00000122729	48	-0.642059	0.128998	TCA cycle	1.12124	6.0955e-09
44	4.2.1.3	ACO2	ENSG00000100412	50	-0.642059	0.128998	TCA cycle	-0.00422226	0.987052
44	4.2.1.3	ACO1	ENSG00000122729	48	-0.642059	0.128998	TCA cycle	1.12124	6.0955e-09
44	4.2.1.3	ACO2	ENSG00000100412	50	-0.642059	0.128998	TCA cycle	-0.00422226	0.987052
45	4.2.1.3	ACO1	ENSG00000122729	48	-1.09154	0.0422856	TCA cycle	1.12124	6.0955e-09
45	4.2.1.3	ACO2	ENSG00000100412	50	-1.09154	0.0422856	TCA cycle	-0.00422226	0.987052
45	4.2.1.3	ACO1	ENSG00000122729	48	-1.09154	0.0422856	TCA cycle	1.12124	6.0955e-09
45	4.2.1.3	ACO2	ENSG00000100412	50	-1.09154	0.0422856	TCA cycle	-0.00422226	0.987052
46	2.3.3.1	CS	ENSG00000062485	1431	0.128272	0.91826	TCA cycle	0.42839	0.0073202
46	1.2.4.1	PDHA1	ENSG00000131828	5160	0.128272	0.91826	TCA cycle	1.00908	1.73742e-09
46	1.2.4.1	PDHA2	ENSG00000163114	5161	0.128272	0.91826	TCA cycle	0.0497235	0.511433
46	1.2.4.1	PDHB	ENSG00000168291	5162	0.128272	0.91826	TCA cycle	0.744337	2.76342e-05
46	1.8.1.4	DLD	ENSG00000091140	1738	0.128272	0.91826	TCA cycle	0.314197	0.000965838
46	2.3.1.12	DLAT	ENSG00000150768	1737	0.128272	0.91826	TCA cycle	0.178922	0.113639
46	1.8.1.4	DLD	ENSG00000091140	1738	0.128272	0.91826	TCA cycle	0.314197	0.000965838
46	1.8.1.4	DLD	ENSG00000091140	1738	0.128272	0.91826	TCA cycle	0.314197	0.000965838
46	1.8.1.4	DLD	ENSG00000091140	1738	0.128272	0.91826	TCA cycle	0.314197	0.000965838
46	1.8.1.4	DLD	ENSG00000091140	1738	0.128272	0.91826	TCA cycle	0.314197	0.000965838
47	4.2.1.2	FH	ENSG00000091483	2271	0.312662	0.874032	TCA cycle	0.28294	0.0165847
47	4.2.1.2	FH	ENSG00000091483	2271	0.312662	0.874032	TCA cycle	0.28294	0.0165847
48	4.2.1.2	FH	ENSG00000091483	2271	0.340423	0.808489	TCA cycle	0.28294	0.0165847
48	4.2.1.2	FH	ENSG00000091483	2271	0.340423	0.808489	TCA cycle	0.28294	0.0165847
49	1.1.1.41	IDH3A	ENSG00000166411	3419	-0.96327	0.164761	TCA cycle	0.383467	0.00972006
49	1.1.1.41	IDH3B	ENSG00000101365	3420	-0.96327	0.164761	TCA cycle	-0.148706	0.362305
49	1.1.1.41	IDH3G	ENSG00000067829	3421	-0.96327	0.164761	TCA cycle	0.780737	1.33769e-06
49	1.1.1.41	IDH3A	ENSG00000166411	3419	-0.96327	0.164761	TCA cycle	0.383467	0.00972006
49	1.1.1.41	IDH3B	ENSG00000101365	3420	-0.96327	0.164761	TCA cycle	-0.148706	0.362305
49	1.1.1.41	IDH3G	ENSG00000067829	3421	-0.96327	0.164761	TCA cycle	0.780737	1.33769e-06
50	1.1.1.41	IDH3A	ENSG00000166411	3419	-0.875856	0.458564	TCA cycle	0.383467	0.00972006
50	1.1.1.41	IDH3B	ENSG00000101365	3420	-0.875856	0.458564	TCA cycle	-0.148706	0.362305
50	1.1.1.41	IDH3G	ENSG00000067829	3421	-0.875856	0.458564	TCA cycle	0.780737	1.33769e-06
50	1.1.1.41	IDH3A	ENSG00000166411	3419	-0.875856	0.458564	TCA cycle	0.383467	0.00972006
50	1.1.1.41	IDH3B	ENSG00000101365	3420	-0.875856	0.458564	TCA cycle	-0.148706	0.362305
50	1.1.1.41	IDH3G	ENSG00000067829	3421	-0.875856	0.458564	TCA cycle	0.780737	1.33769e-06
51	1.1.1.42	IDH1	ENSG00000138413	3417	-1.40838	0.0422856	TCA cycle	-0.666851	0.000576804
51	1.1.1.42	IDH2	ENSG00000182054	3418	-1.40838	0.0422856	TCA cycle	-0.263421	0.265528
51	1.1.1.42	IDH1	ENSG00000138413	3417	-1.40838	0.0422856	TCA cycle	-0.666851	0.000576804
51	1.1.1.42	IDH2	ENSG00000182054	3418	-1.40838	0.0422856	TCA cycle	-0.263421	0.265528
52	1.1.1.42	IDH1	ENSG00000138413	3417	-0.875856	0.458564	TCA cycle	-0.666851	0.000576804
52	1.1.1.42	IDH2	ENSG00000182054	3418	-0.875856	0.458564	TCA cycle	-0.263421	0.265528
52	1.1.1.42	IDH1	ENSG00000138413	3417	-0.875856	0.458564	TCA cycle	-0.666851	0.000576804
52	1.1.1.42	IDH2	ENSG00000182054	3418	-0.875856	0.458564	TCA cycle	-0.263421	0.265528
53	1.1.1.37	MDH1	ENSG00000014641	4190	0.468695	0.764122	TCA cycle	0.19512	0.0179971
53	1.1.1.37	MDH2	ENSG00000146701	4191	0.468695	0.764122	TCA cycle	0.0468486	0.581396
53	1.1.1.37	MDH1	ENSG00000014641	4190	0.468695	0.764122	TCA cycle	0.19512	0.0179971
53	1.1.1.37	MDH2	ENSG00000146701	4191	0.468695	0.764122	TCA cycle	0.0468486	0.581396
54	1.1.1.37	MDH1	ENSG00000014641	4190	-3.55271e-15	1	TCA cycle	0.19512	0.0179971
54	1.1.1.37	MDH2	ENSG00000146701	4191	-3.55271e-15	1	TCA cycle	0.0468486	0.581396
54	1.1.1.37	MDH1	ENSG00000014641	4190	-3.55271e-15	1	TCA cycle	0.19512	0.0179971
54	1.1.1.37	MDH2	ENSG00000146701	4191	-3.55271e-15	1	TCA cycle	0.0468486	0.581396
55	1.3.5.1	SDHA	ENSG00000073578	6389	-0.241346	0.50717	TCA cycle	1.48298	1.56327e-13
55	1.3.5.1	SDHB	ENSG00000117118	6390	-0.241346	0.50717	TCA cycle	0.699284	2.77321e-10
55	1.3.5.1	SDHC	ENSG00000143252	6391	-0.241346	0.50717	TCA cycle	0.00799251	0.94088
55	1.3.5.1	SDHD	ENSG00000204370	6392	-0.241346	0.50717	TCA cycle	-0.768332	2.07352e-07
55	1.3.5.1	SDHA	ENSG00000073578	6389	-0.241346	0.50717	TCA cycle	1.48298	1.56327e-13
55	1.3.5.1	SDHB	ENSG00000117118	6390	-0.241346	0.50717	TCA cycle	0.699284	2.77321e-10
55	1.3.5.1	SDHC	ENSG00000143252	6391	-0.241346	0.50717	TCA cycle	0.00799251	0.94088
55	1.3.5.1	SDHD	ENSG00000204370	6392	-0.241346	0.50717	TCA cycle	-0.768332	2.07352e-07
56	1.3.5.1	SDHA	ENSG00000073578	6389	0.312662	0.874032	TCA cycle	1.48298	1.56327e-13
56	1.3.5.1	SDHB	ENSG00000117118	6390	0.312662	0.874032	TCA cycle	0.699284	2.77321e-10
56	1.3.5.1	SDHC	ENSG00000143252	6391	0.312662	0.874032	TCA cycle	0.00799251	0.94088
56	1.3.5.1	SDHD	ENSG00000204370	6392	0.312662	0.874032	TCA cycle	-0.768332	2.07352e-07
56	1.3.5.1	SDHA	ENSG00000073578	6389	0.312662	0.874032	TCA cycle	1.48298	1.56327e-13
56	1.3.5.1	SDHB	ENSG00000117118	6390	0.312662	0.874032	TCA cycle	0.699284	2.77321e-10
56	1.3.5.1	SDHC	ENSG00000143252	6391	0.312662	0.874032	TCA cycle	0.00799251	0.94088
56	1.3.5.1	SDHD	ENSG00000204370	6392	0.312662	0.874032	TCA cycle	-0.768332	2.07352e-07
57	1.8.1.4	DLD	ENSG00000091140	1738	1.07317	0.0422856	TCA cycle	0.314197	0.000965838
57	6.2.1.4	SUCLG2	ENSG00000172340	8801	1.07317	0.0422856	TCA cycle	-0.0277027	0.951831
57	6.2.1.4	SUCLG1	ENSG00000163541	8802	1.07317	0.0422856	TCA cycle	-0.287684	0.0396465
57	6.2.1.4	SUCLA2	ENSG00000136143	8803	1.07317	0.0422856	TCA cycle	-0.402937	0.00119084
57	1.2.4.2	OGDH	ENSG00000105953	4967	1.07317	0.0422856	TCA cycle	0.126426	0.683245
57	1.2.4.2	OGDHL	ENSG00000197444	55753	1.07317	0.0422856	TCA cycle	0.430056	0.01052
57	1.8.1.4	DLD	ENSG00000091140	1738	1.07317	0.0422856	TCA cycle	0.314197	0.000965838
57	6.2.1.4	SUCLG2	ENSG00000172340	8801	1.07317	0.0422856	TCA cycle	-0.0277027	0.951831
57	6.2.1.4	SUCLG1	ENSG00000163541	8802	1.07317	0.0422856	TCA cycle	-0.287684	0.0396465
57	6.2.1.4	SUCLA2	ENSG00000136143	8803	1.07317	0.0422856	TCA cycle	-0.402937	0.00119084
57	1.2.4.2	OGDH	ENSG00000105953	4967	1.07317	0.0422856	TCA cycle	0.126426	0.683245
57	1.2.4.2	OGDHL	ENSG00000197444	55753	1.07317	0.0422856	TCA cycle	0.430056	0.01052
57	1.8.1.4	DLD	ENSG00000091140	1738	1.07317	0.0422856	TCA cycle	0.314197	0.000965838
57	1.2.4.2	OGDH	ENSG00000105953	4967	1.07317	0.0422856	TCA cycle	0.126426	0.683245
57	1.2.4.2	OGDHL	ENSG00000197444	55753	1.07317	0.0422856	TCA cycle	0.430056	0.01052
57	1.8.1.4	DLD	ENSG00000091140	1738	1.07317	0.0422856	TCA cycle	0.314197	0.000965838
57	1.2.4.2	OGDH	ENSG00000105953	4967	1.07317	0.0422856	TCA cycle	0.126426	0.683245
57	1.2.4.2	OGDHL	ENSG00000197444	55753	1.07317	0.0422856	TCA cycle	0.430056	0.01052
57	1.8.1.4	DLD	ENSG00000091140	1738	1.07317	0.0422856	TCA cycle	0.314197	0.000965838
58	1.8.1.4	DLD	ENSG00000091140	1738	-0.18868	1	TCA cycle	0.314197	0.000965838
58	6.2.1.4	SUCLG2	ENSG00000172340	8801	-0.18868	1	TCA cycle	-0.0277027	0.951831
58	6.2.1.4	SUCLG1	ENSG00000163541	8802	-0.18868	1	TCA cycle	-0.287684	0.0396465
58	6.2.1.4	SUCLA2	ENSG00000136143	8803	-0.18868	1	TCA cycle	-0.402937	0.00119084
58	1.2.4.2	OGDH	ENSG00000105953	4967	-0.18868	1	TCA cycle	0.126426	0.683245
58	1.2.4.2	OGDHL	ENSG00000197444	55753	-0.18868	1	TCA cycle	0.430056	0.01052
58	1.8.1.4	DLD	ENSG00000091140	1738	-0.18868	1	TCA cycle	0.314197	0.000965838
58	6.2.1.4	SUCLG2	ENSG00000172340	8801	-0.18868	1	TCA cycle	-0.0277027	0.951831
58	6.2.1.4	SUCLG1	ENSG00000163541	8802	-0.18868	1	TCA cycle	-0.287684	0.0396465
58	6.2.1.4	SUCLA2	ENSG00000136143	8803	-0.18868	1	TCA cycle	-0.402937	0.00119084
58	1.2.4.2	OGDH	ENSG00000105953	4967	-0.18868	1	TCA cycle	0.126426	0.683245
58	1.2.4.2	OGDHL	ENSG00000197444	55753	-0.18868	1	TCA cycle	0.430056	0.01052
58	1.8.1.4	DLD	ENSG00000091140	1738	-0.18868	1	TCA cycle	0.314197	0.000965838
58	1.2.4.2	OGDH	ENSG00000105953	4967	-0.18868	1	TCA cycle	0.126426	0.683245
58	1.2.4.2	OGDHL	ENSG00000197444	55753	-0.18868	1	TCA cycle	0.430056	0.01052
58	1.8.1.4	DLD	ENSG00000091140	1738	-0.18868	1	TCA cycle	0.314197	0.000965838
58	1.2.4.2	OGDH	ENSG00000105953	4967	-0.18868	1	TCA cycle	0.126426	0.683245
58	1.2.4.2	OGDHL	ENSG00000197444	55753	-0.18868	1	TCA cycle	0.430056	0.01052
58	1.8.1.4	DLD	ENSG00000091140	1738	-0.18868	1	TCA cycle	0.314197	0.000965838
59	1.8.1.4	DLD	ENSG00000091140	1738	-0.241346	0.50717	TCA cycle	0.314197	0.000965838
59	1.2.4.2	OGDH	ENSG00000105953	4967	-0.241346	0.50717	TCA cycle	0.126426	0.683245
59	1.2.4.2	OGDHL	ENSG00000197444	55753	-0.241346	0.50717	TCA cycle	0.430056	0.01052
59	1.8.1.4	DLD	ENSG00000091140	1738	-0.241346	0.50717	TCA cycle	0.314197	0.000965838
59	1.2.4.2	OGDH	ENSG00000105953	4967	-0.241346	0.50717	TCA cycle	0.126426	0.683245
59	1.2.4.2	OGDHL	ENSG00000197444	55753	-0.241346	0.50717	TCA cycle	0.430056	0.01052
59	1.8.1.4	DLD	ENSG00000091140	1738	-0.241346	0.50717	TCA cycle	0.314197	0.000965838
59	6.2.1.5	SUCLG2	ENSG00000172340	8801	-0.241346	0.50717	TCA cycle	-0.0277027	0.951831
59	6.2.1.5	SUCLG1	ENSG00000163541	8802	-0.241346	0.50717	TCA cycle	-0.287684	0.0396465
59	6.2.1.5	SUCLA2	ENSG00000136143	8803	-0.241346	0.50717	TCA cycle	-0.402937	0.00119084
59	1.2.4.2	OGDH	ENSG00000105953	4967	-0.241346	0.50717	TCA cycle	0.126426	0.683245
59	1.2.4.2	OGDHL	ENSG00000197444	55753	-0.241346	0.50717	TCA cycle	0.430056	0.01052
59	1.8.1.4	DLD	ENSG00000091140	1738	-0.241346	0.50717	TCA cycle	0.314197	0.000965838
59	6.2.1.5	SUCLG2	ENSG00000172340	8801	-0.241346	0.50717	TCA cycle	-0.0277027	0.951831
59	6.2.1.5	SUCLG1	ENSG00000163541	8802	-0.241346	0.50717	TCA cycle	-0.287684	0.0396465
59	6.2.1.5	SUCLA2	ENSG00000136143	8803	-0.241346	0.50717	TCA cycle	-0.402937	0.00119084
59	1.2.4.2	OGDH	ENSG00000105953	4967	-0.241346	0.50717	TCA cycle	0.126426	0.683245
59	1.2.4.2	OGDHL	ENSG00000197444	55753	-0.241346	0.50717	TCA cycle	0.430056	0.01052
59	1.8.1.4	DLD	ENSG00000091140	1738	-0.241346	0.50717	TCA cycle	0.314197	0.000965838
60	1.8.1.4	DLD	ENSG00000091140	1738	-0.0932171	1	TCA cycle	0.314197	0.000965838
60	1.2.4.2	OGDH	ENSG00000105953	4967	-0.0932171	1	TCA cycle	0.126426	0.683245
60	1.2.4.2	OGDHL	ENSG00000197444	55753	-0.0932171	1	TCA cycle	0.430056	0.01052
60	1.8.1.4	DLD	ENSG00000091140	1738	-0.0932171	1	TCA cycle	0.314197	0.000965838
60	1.2.4.2	OGDH	ENSG00000105953	4967	-0.0932171	1	TCA cycle	0.126426	0.683245
60	1.2.4.2	OGDHL	ENSG00000197444	55753	-0.0932171	1	TCA cycle	0.430056	0.01052
60	1.8.1.4	DLD	ENSG00000091140	1738	-0.0932171	1	TCA cycle	0.314197	0.000965838
60	6.2.1.5	SUCLG2	ENSG00000172340	8801	-0.0932171	1	TCA cycle	-0.0277027	0.951831
60	6.2.1.5	SUCLG1	ENSG00000163541	8802	-0.0932171	1	TCA cycle	-0.287684	0.0396465
60	6.2.1.5	SUCLA2	ENSG00000136143	8803	-0.0932171	1	TCA cycle	-0.402937	0.00119084
60	1.2.4.2	OGDH	ENSG00000105953	4967	-0.0932171	1	TCA cycle	0.126426	0.683245
60	1.2.4.2	OGDHL	ENSG00000197444	55753	-0.0932171	1	TCA cycle	0.430056	0.01052
60	1.8.1.4	DLD	ENSG00000091140	1738	-0.0932171	1	TCA cycle	0.314197	0.000965838
60	6.2.1.5	SUCLG2	ENSG00000172340	8801	-0.0932171	1	TCA cycle	-0.0277027	0.951831
60	6.2.1.5	SUCLG1	ENSG00000163541	8802	-0.0932171	1	TCA cycle	-0.287684	0.0396465
60	6.2.1.5	SUCLA2	ENSG00000136143	8803	-0.0932171	1	TCA cycle	-0.402937	0.00119084
60	1.2.4.2	OGDH	ENSG00000105953	4967	-0.0932171	1	TCA cycle	0.126426	0.683245
60	1.2.4.2	OGDHL	ENSG00000197444	55753	-0.0932171	1	TCA cycle	0.430056	0.01052
60	1.8.1.4	DLD	ENSG00000091140	1738	-0.0932171	1	TCA cycle	0.314197	0.000965838
61	1.1.1.38	ME2	ENSG00000082212	4200	0.468695	0.764122	TCA cycle	0.296403	0.0603374
61	1.1.1.38	ME2	ENSG00000082212	4200	0.468695	0.764122	TCA cycle	0.296403	0.0603374
62	1.1.1.38	ME2	ENSG00000082212	4200	0	1	TCA cycle	0.296403	0.0603374
62	1.1.1.38	ME2	ENSG00000082212	4200	0	1	TCA cycle	0.296403	0.0603374
63	1.1.1.40	ME1	ENSG00000065833	4199	0.0235813	1	TCA cycle	-0.203376	0.469868
63	1.1.1.40	ME3	ENSG00000151376	10873	0.0235813	1	TCA cycle	1.73761	5.35711e-13
63	1.1.1.40	ME1	ENSG00000065833	4199	0.0235813	1	TCA cycle	-0.203376	0.469868
63	1.1.1.40	ME3	ENSG00000151376	10873	0.0235813	1	TCA cycle	1.73761	5.35711e-13
64	1.1.1.40	ME1	ENSG00000065833	4199	1.77636e-15	1	TCA cycle	-0.203376	0.469868
64	1.1.1.40	ME3	ENSG00000151376	10873	1.77636e-15	1	TCA cycle	1.73761	5.35711e-13
64	1.1.1.40	ME1	ENSG00000065833	4199	1.77636e-15	1	TCA cycle	-0.203376	0.469868
64	1.1.1.40	ME3	ENSG00000151376	10873	1.77636e-15	1	TCA cycle	1.73761	5.35711e-13
65	4.1.1.32	PCK1	ENSG00000124253	5105	0	1	TCA cycle	-0.0474548	0.61337
65	4.1.1.32	PCK2	ENSG00000100889	5106	0	1	TCA cycle	-0.835567	0.00503028
65	4.1.1.32	PCK1	ENSG00000124253	5105	0	1	TCA cycle	-0.0474548	0.61337
65	4.1.1.32	PCK2	ENSG00000100889	5106	0	1	TCA cycle	-0.835567	0.00503028
66	4.1.1.32	PCK1	ENSG00000124253	5105	0.654367	0.182671	TCA cycle	-0.0474548	0.61337
66	4.1.1.32	PCK2	ENSG00000100889	5106	0.654367	0.182671	TCA cycle	-0.835567	0.00503028
66	4.1.1.32	PCK1	ENSG00000124253	5105	0.654367	0.182671	TCA cycle	-0.0474548	0.61337
66	4.1.1.32	PCK2	ENSG00000100889	5106	0.654367	0.182671	TCA cycle	-0.835567	0.00503028
67	6.4.1.1	PC	ENSG00000173599	5091	1.31451	0.0422856	TCA cycle	1.37419	5.88699e-09
68	3.5.1.2	GLS	ENSG00000115419	2744	0.309226	0.30682	TCA cycle	0.142994	0.730208
68	3.5.1.2	GLS2	ENSG00000135423	27165	0.309226	0.30682	TCA cycle	-1.05461	2.09757e-09
68	3.5.1.2	GLS	ENSG00000115419	2744	0.309226	0.30682	TCA cycle	0.142994	0.730208
68	3.5.1.2	GLS2	ENSG00000135423	27165	0.309226	0.30682	TCA cycle	-1.05461	2.09757e-09
69	3.5.1.2	GLS	ENSG00000115419	2744	0.246474	0.639613	TCA cycle	0.142994	0.730208
69	3.5.1.2	GLS2	ENSG00000135423	27165	0.246474	0.639613	TCA cycle	-1.05461	2.09757e-09
69	3.5.1.2	GLS	ENSG00000115419	2744	0.246474	0.639613	TCA cycle	0.142994	0.730208
69	3.5.1.2	GLS2	ENSG00000135423	27165	0.246474	0.639613	TCA cycle	-1.05461	2.09757e-09
70	1.4.1.3	GLUD1	ENSG00000148672	2746	0.374746	0.655039	TCA cycle	-0.415996	0.0398035
70	1.4.1.3	GLUD2	ENSG00000182890	2747	0.374746	0.655039	TCA cycle	-0.0827667	0.740707
70	1.4.1.3	GLUD1	ENSG00000148672	2746	0.374746	0.655039	TCA cycle	-0.415996	0.0398035
70	1.4.1.3	GLUD2	ENSG00000182890	2747	0.374746	0.655039	TCA cycle	-0.0827667	0.740707
70	1.4.1.3	GLUD1	ENSG00000148672	2746	0.374746	0.655039	TCA cycle	-0.415996	0.0398035
70	1.4.1.3	GLUD2	ENSG00000182890	2747	0.374746	0.655039	TCA cycle	-0.0827667	0.740707
70	1.4.1.3	GLUD1	ENSG00000148672	2746	0.374746	0.655039	TCA cycle	-0.415996	0.0398035
70	1.4.1.3	GLUD2	ENSG00000182890	2747	0.374746	0.655039	TCA cycle	-0.0827667	0.740707
71	1.4.1.3	GLUD1	ENSG00000148672	2746	-0.875856	0.458564	TCA cycle	-0.415996	0.0398035
71	1.4.1.3	GLUD2	ENSG00000182890	2747	-0.875856	0.458564	TCA cycle	-0.0827667	0.740707
71	1.4.1.3	GLUD1	ENSG00000148672	2746	-0.875856	0.458564	TCA cycle	-0.415996	0.0398035
71	1.4.1.3	GLUD2	ENSG00000182890	2747	-0.875856	0.458564	TCA cycle	-0.0827667	0.740707
71	1.4.1.3	GLUD1	ENSG00000148672	2746	-0.875856	0.458564	TCA cycle	-0.415996	0.0398035
71	1.4.1.3	GLUD2	ENSG00000182890	2747	-0.875856	0.458564	TCA cycle	-0.0827667	0.740707
71	1.4.1.3	GLUD1	ENSG00000148672	2746	-0.875856	0.458564	TCA cycle	-0.415996	0.0398035
71	1.4.1.3	GLUD2	ENSG00000182890	2747	-0.875856	0.458564	TCA cycle	-0.0827667	0.740707
72	1.4.1.3	GLUD1	ENSG00000148672	2746	-0.0703679	1	TCA cycle	-0.415996	0.0398035
72	1.4.1.3	GLUD2	ENSG00000182890	2747	-0.0703679	1	TCA cycle	-0.0827667	0.740707
72	1.4.1.3	GLUD1	ENSG00000148672	2746	-0.0703679	1	TCA cycle	-0.415996	0.0398035
72	1.4.1.3	GLUD2	ENSG00000182890	2747	-0.0703679	1	TCA cycle	-0.0827667	0.740707
72	1.4.1.3	GLUD1	ENSG00000148672	2746	-0.0703679	1	TCA cycle	-0.415996	0.0398035
72	1.4.1.3	GLUD2	ENSG00000182890	2747	-0.0703679	1	TCA cycle	-0.0827667	0.740707
72	1.4.1.3	GLUD1	ENSG00000148672	2746	-0.0703679	1	TCA cycle	-0.415996	0.0398035
72	1.4.1.3	GLUD2	ENSG00000182890	2747	-0.0703679	1	TCA cycle	-0.0827667	0.740707
73	1.4.1.3	GLUD1	ENSG00000148672	2746	-0.875856	0.458564	TCA cycle	-0.415996	0.0398035
73	1.4.1.3	GLUD2	ENSG00000182890	2747	-0.875856	0.458564	TCA cycle	-0.0827667	0.740707
73	1.4.1.3	GLUD1	ENSG00000148672	2746	-0.875856	0.458564	TCA cycle	-0.415996	0.0398035
73	1.4.1.3	GLUD2	ENSG00000182890	2747	-0.875856	0.458564	TCA cycle	-0.0827667	0.740707
73	1.4.1.3	GLUD1	ENSG00000148672	2746	-0.875856	0.458564	TCA cycle	-0.415996	0.0398035
73	1.4.1.3	GLUD2	ENSG00000182890	2747	-0.875856	0.458564	TCA cycle	-0.0827667	0.740707
73	1.4.1.3	GLUD1	ENSG00000148672	2746	-0.875856	0.458564	TCA cycle	-0.415996	0.0398035
73	1.4.1.3	GLUD2	ENSG00000182890	2747	-0.875856	0.458564	TCA cycle	-0.0827667	0.740707
74	3.6.3.14	ATP5A1	ENSG00000152234	498	0.558904	0.0422856	Oxidative Phosphorylation	-0.0534997	0.519977
74	3.6.3.14	ATP5B	ENSG00000110955	506	0.558904	0.0422856	Oxidative Phosphorylation	0.442075	1.01987e-05
74	3.6.3.14	ATP5C1	ENSG00000165629	509	0.558904	0.0422856	Oxidative Phosphorylation	0.184537	0.144754
74	3.6.3.14	ATP5D	ENSG00000099624	513	0.558904	0.0422856	Oxidative Phosphorylation	0.617763	0.00142282
74	3.6.3.14	ATP5E	ENSG00000124172	514	0.558904	0.0422856	Oxidative Phosphorylation	0.351974	0.000292386
74	3.6.3.14	ATP5F1	ENSG00000116459	515	0.558904	0.0422856	Oxidative Phosphorylation	0.389176	1.2148e-07
74	3.6.3.14	ATP5G1	ENSG00000159199	516	0.558904	0.0422856	Oxidative Phosphorylation	1.07458	1.23297e-13
74	3.6.3.14	ATP5G2	ENSG00000135390	517	0.558904	0.0422856	Oxidative Phosphorylation	0.770792	1.49788e-10
74	3.6.3.14	ATP5G3	ENSG00000154518	518	0.558904	0.0422856	Oxidative Phosphorylation	0.135565	0.13186
74	3.6.3.14	ATP5I	ENSG00000169020	521	0.558904	0.0422856	Oxidative Phosphorylation	0.18393	0.113945
74	3.6.3.14	ATP5J	ENSG00000154723	522	0.558904	0.0422856	Oxidative Phosphorylation	0.544206	5.19898e-08
74	3.6.3.14	ATP6V1A	ENSG00000114573	523	0.558904	0.0422856	Oxidative Phosphorylation	-0.189616	0.235283
74	3.6.3.14	ATP6V1B1	ENSG00000116039	525	0.558904	0.0422856	Oxidative Phosphorylation	-0.93081	4.4948e-05
74	3.6.3.14	ATP6V1B2	ENSG00000147416	526	0.558904	0.0422856	Oxidative Phosphorylation	-0.75918	1.61098e-05
74	3.6.3.14	ATP6V0C	ENSG00000185883	527	0.558904	0.0422856	Oxidative Phosphorylation	0.349519	0.0265452
74	3.6.3.14	ATP6V1C1	ENSG00000155097	528	0.558904	0.0422856	Oxidative Phosphorylation	0.274911	0.0747984
74	3.6.3.14	ATP6V1E1	ENSG00000131100	529	0.558904	0.0422856	Oxidative Phosphorylation	-0.513861	6.31228e-12
74	3.6.3.14	ATP6V0B	ENSG00000117410	533	0.558904	0.0422856	Oxidative Phosphorylation	1.01461	2.02931e-11
74	3.6.3.14	ATP6V1G2	ENSG00000213760	534	0.558904	0.0422856	Oxidative Phosphorylation	-0.0129399	0.916522
74	3.6.3.14	ATP6V1G2	ENSG00000226850	534	0.558904	0.0422856	Oxidative Phosphorylation	-0.0129399	0.916522
74	3.6.3.14	ATP6V1G2	ENSG00000227587	534	0.558904	0.0422856	Oxidative Phosphorylation	-0.0129399	0.916522
74	3.6.3.14	ATP6V1G2	ENSG00000230900	534	0.558904	0.0422856	Oxidative Phosphorylation	-0.0129399	0.916522
74	3.6.3.14	ATP6V1G2	ENSG00000206445	534	0.558904	0.0422856	Oxidative Phosphorylation	-0.0129399	0.916522
74	3.6.3.14	ATP6V1G2	ENSG00000234920	534	0.558904	0.0422856	Oxidative Phosphorylation	-0.0129399	0.916522
74	3.6.3.14	ATP6V1G2	ENSG00000234668	534	0.558904	0.0422856	Oxidative Phosphorylation	-0.0129399	0.916522
74	3.6.3.14	ATP6V0A1	ENSG00000033627	535	0.558904	0.0422856	Oxidative Phosphorylation	-0.113279	0.575439
74	3.6.3.14	ATP6AP1	ENSG00000071553	537	0.558904	0.0422856	Oxidative Phosphorylation	-0.163971	0.353736
74	3.6.3.14	ATP5O	ENSG00000241837	539	0.558904	0.0422856	Oxidative Phosphorylation	0.21835	0.0115179
74	3.6.3.14	ATP6	ENSG00000198899	4508	0.558904	0.0422856	Oxidative Phosphorylation	0.185864	0.144144
74	3.6.3.14	ATP6V0E1	ENSG00000113732	8992	0.558904	0.0422856	Oxidative Phosphorylation	-0.261144	0.0278201
74	3.6.3.14	ATP6V0D1	ENSG00000159720	9114	0.558904	0.0422856	Oxidative Phosphorylation	-0.297205	0.0517526
74	3.6.3.14	ATP6V1F	ENSG00000128524	9296	0.558904	0.0422856	Oxidative Phosphorylation	-0.00473316	0.977526
74	3.6.3.14	ATP6V1G1	ENSG00000136888	9550	0.558904	0.0422856	Oxidative Phosphorylation	-0.668244	6.82753e-07
74	3.6.3.14	ATP5J2	ENSG00000241468	9551	0.558904	0.0422856	Oxidative Phosphorylation	0.205821	0.0317745
74	3.6.3.14	TCIRG1	ENSG00000110719	10312	0.558904	0.0422856	Oxidative Phosphorylation	0.836409	1.51977e-05
74	3.6.3.14	ATP5H	ENSG00000167863	10476	0.558904	0.0422856	Oxidative Phosphorylation	0.0822119	0.548104
74	3.6.3.14	ATP5L	ENSG00000167283	10632	0.558904	0.0422856	Oxidative Phosphorylation	-0.0858423	0.263433
74	3.6.3.14	ATP6V0A2	ENSG00000185344	23545	0.558904	0.0422856	Oxidative Phosphorylation	-0.301588	0.0109848
74	3.6.3.14	DDX58	ENSG00000107201	23586	0.558904	0.0422856	Oxidative Phosphorylation	-1.22949	0.000356874
74	3.6.3.14	ATP6V0A4	ENSG00000105929	50617	0.558904	0.0422856	Oxidative Phosphorylation	0.674131	4.14397e-05
74	3.6.3.14	ATP6V1D	ENSG00000100554	51382	0.558904	0.0422856	Oxidative Phosphorylation	-0.700902	3.09368e-05
74	3.6.3.14	ATP6V1H	ENSG00000047249	51606	0.558904	0.0422856	Oxidative Phosphorylation	-0.888488	3.98223e-13
74	3.6.3.14	DHX58	ENSG00000108771	79132	0.558904	0.0422856	Oxidative Phosphorylation	-0.671785	9.13759e-07
74	3.6.3.14	ATP6V1E2	ENSG00000250565	90423	0.558904	0.0422856	Oxidative Phosphorylation	-0.590447	0.00229778
74	3.6.3.14	ATP6V1G3	ENSG00000151418	127124	0.558904	0.0422856	Oxidative Phosphorylation	-0.0258817	0.763374
74	3.6.3.14	ATP6V1G3	ENSG00000263014	127124	0.558904	0.0422856	Oxidative Phosphorylation	-0.0258817	0.763374
74	3.6.3.14	ATP6V0E2	ENSG00000171130	155066	0.558904	0.0422856	Oxidative Phosphorylation	-0.401286	0.256072
74	3.6.3.14	ATP6V0D2	ENSG00000147614	245972	0.558904	0.0422856	Oxidative Phosphorylation	-0.476014	0.000530922
74	3.6.3.14	ATP6V1C2	ENSG00000143882	245973	0.558904	0.0422856	Oxidative Phosphorylation	-1.01422	0.00856477
75	1.6.5.3	ND2	ENSG00000198763	4536	0	1	Oxidative Phosphorylation	0.299262	0.0400332
75	1.6.5.3	ND4	ENSG00000198886	4538	0	1	Oxidative Phosphorylation	0.0197338	0.863096
75	1.6.5.3	ND6	ENSG00000198695	4541	0	1	Oxidative Phosphorylation	0.0784496	0.859657
75	1.6.5.3	NDUFA1	ENSG00000125356	4694	0	1	Oxidative Phosphorylation	-0.0911075	0.507719
75	1.6.5.3	NDUFA2	ENSG00000131495	4695	0	1	Oxidative Phosphorylation	0.568168	6.58932e-05
75	1.6.5.3	NDUFA3	ENSG00000276220	4696	0	1	Oxidative Phosphorylation	0.183328	0.343349
75	1.6.5.3	NDUFA4	ENSG00000189043	4697	0	1	Oxidative Phosphorylation	0.436989	2.57915e-07
75	1.6.5.3	NDUFA5	ENSG00000128609	4698	0	1	Oxidative Phosphorylation	0.363822	0.025833
75	1.6.5.3	NDUFA6	ENSG00000184983	4700	0	1	Oxidative Phosphorylation	0.486521	4.00647e-05
75	1.6.5.3	NDUFA6	ENSG00000273397	4700	0	1	Oxidative Phosphorylation	0.486521	4.00647e-05
75	1.6.5.3	NDUFA6	ENSG00000272765	4700	0	1	Oxidative Phosphorylation	0.486521	4.00647e-05
75	1.6.5.3	NDUFA6	ENSG00000277365	4700	0	1	Oxidative Phosphorylation	0.486521	4.00647e-05
75	1.6.5.3	NDUFA6	ENSG00000281013	4700	0	1	Oxidative Phosphorylation	0.486521	4.00647e-05
75	1.6.5.3	NDUFA7	ENSG00000267855	4701	0	1	Oxidative Phosphorylation	0.196002	0.185365
75	1.6.5.3	NDUFA8	ENSG00000119421	4702	0	1	Oxidative Phosphorylation	0.487149	0.000731624
75	1.6.5.3	NDUFA9	ENSG00000139180	4704	0	1	Oxidative Phosphorylation	0.724985	9.40184e-11
75	1.6.5.3	NDUFA10	ENSG00000130414	4705	0	1	Oxidative Phosphorylation	-0.189447	0.0859637
75	1.6.5.3	NDUFA10	ENSG00000281434	4705	0	1	Oxidative Phosphorylation	-0.189447	0.0859637
75	1.6.5.3	NDUFAB1	ENSG00000004779	4706	0	1	Oxidative Phosphorylation	0.670469	8.42265e-13
75	1.6.5.3	NDUFB1	ENSG00000183648	4707	0	1	Oxidative Phosphorylation	0.388838	6.55165e-05
75	1.6.5.3	NDUFB2	ENSG00000090266	4708	0	1	Oxidative Phosphorylation	0.060619	0.780162
75	1.6.5.3	NDUFB3	ENSG00000119013	4709	0	1	Oxidative Phosphorylation	0.00907253	0.961242
75	1.6.5.3	NDUFB4	ENSG00000065518	4710	0	1	Oxidative Phosphorylation	0.222163	0.00784274
75	1.6.5.3	NDUFB5	ENSG00000136521	4711	0	1	Oxidative Phosphorylation	-0.0361549	0.753349
75	1.6.5.3	NDUFB6	ENSG00000165264	4712	0	1	Oxidative Phosphorylation	0.743921	6.92823e-09
75	1.6.5.3	NDUFB7	ENSG00000099795	4713	0	1	Oxidative Phosphorylation	0.553288	0.000369018
75	1.6.5.3	NDUFB8	ENSG00000166136	4714	0	1	Oxidative Phosphorylation	0.289987	0.00633936
75	1.6.5.3	NDUFB9	ENSG00000147684	4715	0	1	Oxidative Phosphorylation	0.361218	0.000144249
75	1.6.5.3	NDUFB10	ENSG00000140990	4716	0	1	Oxidative Phosphorylation	0.30213	0.203474
75	1.6.5.3	NDUFC1	ENSG00000109390	4717	0	1	Oxidative Phosphorylation	0.0869339	0.49372
75	1.6.5.3	NDUFS1	ENSG00000023228	4719	0	1	Oxidative Phosphorylation	0.552671	2.28666e-06
75	1.6.5.3	NDUFS2	ENSG00000158864	4720	0	1	Oxidative Phosphorylation	0.403102	3.32809e-05
75	1.6.5.3	NDUFS3	ENSG00000213619	4722	0	1	Oxidative Phosphorylation	0.949237	2.87975e-10
75	1.6.5.3	NDUFV1	ENSG00000167792	4723	0	1	Oxidative Phosphorylation	0.0464479	0.8066
75	1.6.5.3	NDUFS4	ENSG00000164258	4724	0	1	Oxidative Phosphorylation	0.17579	0.0819924
75	1.6.5.3	NDUFS6	ENSG00000145494	4726	0	1	Oxidative Phosphorylation	1.44207	2.21271e-22
75	1.6.5.3	NDUFV2	ENSG00000178127	4729	0	1	Oxidative Phosphorylation	0.796189	2.17398e-09
75	1.6.5.3	NDUFV3	ENSG00000160194	4731	0	1	Oxidative Phosphorylation	-0.099496	0.623588
75	1.6.5.3	NDUFA13	ENSG00000186010	51079	0	1	Oxidative Phosphorylation	0.194348	0.0895047
75	1.6.5.3	NDUFB11	ENSG00000147123	54539	0	1	Oxidative Phosphorylation	0.881421	1.94302e-11
75	1.6.5.3	NDUFA12	ENSG00000184752	55967	0	1	Oxidative Phosphorylation	-0.0712783	0.50368
75	1.6.5.3	NDUFA4L2	ENSG00000185633	56901	0	1	Oxidative Phosphorylation	-0.707152	0.0625543
75	1.6.5.3	NDUFA11	ENSG00000174886	126328	0	1	Oxidative Phosphorylation	0.372482	3.9819e-05
75	1.6.5.3	NDUFS7	ENSG00000115286	374291	0	1	Oxidative Phosphorylation	0.419876	0.000600075
76	1.11.1.9	GPX1	ENSG00000233276	2876	1.59967	0.512881	Oxidative stress	0.626467	0.0154288
76	1.11.1.9	GPX2	ENSG00000176153	2877	1.59967	0.512881	Oxidative stress	-3.79447	1.61829e-13
76	1.11.1.9	GPX3	ENSG00000211445	2878	1.59967	0.512881	Oxidative stress	-2.17467	0.000118852
76	1.11.1.9	GPX5	ENSG00000224586	2880	1.59967	0.512881	Oxidative stress	-0.0291682	0.666129
76	1.11.1.9	GPX7	ENSG00000116157	2882	1.59967	0.512881	Oxidative stress	0.0803741	0.823664
77	1.8.1.7	GSR	ENSG00000104687	2936	-0.34087	0.581307	Oxidative stress	0.285757	0.0951563
